# Supplementary material for: CENPF/CDK1 signaling pathway enhances the progression of adrenocortical carcinoma by regulating the G2/M-phase cell cycle
Source: J Transl Med. 2022 Feb 5;20:78. doi: 10.1186/s12967-022-03277-y (PMC8818156; doi:10.1186/s12967-022-03277-y)
Supplement: Supplementary file 5 — Additional file 5: Table S5. GSEA analysis of KEGG pathway. [file 12967_2022_3277_MOESM5_ESM.xlsx]

## Sheet: Supplementary Table 1 GSEA anal
Additional file 5 :Table S5. GSEA analysis of KEGG pathway
NAME	SIZE	ES	NES	NOM p-val	FDR q-val	FWER p-val	RANK AT MAX	LEADING EDGE
KEGG_CELL_CYCLE	124	0.775156	2.07456	0	0	0	3627	tags=50%, list=7%, signal=53%
KEGG_DNA_REPLICATION	36	0.911463	2.0306	0	0.000417178	0.001	2267	tags=75%, list=4%, signal=78%
KEGG_NUCLEOTIDE_EXCISION_REPAIR	44	0.757226	1.95042	0	0.00197116	0.006	6297	tags=57%, list=12%, signal=64%
KEGG_OOCYTE_MEIOSIS	111	0.662522	1.93356	0	0.0016772	0.007	3849	tags=37%, list=7%, signal=40%
KEGG_BASE_EXCISION_REPAIR	34	0.748936	1.92104	0	0.00281724	0.013	6258	tags=53%, list=11%, signal=60%
KEGG_P53_SIGNALING_PATHWAY	66	0.655934	1.87971	0	0.00434222	0.02	9990	tags=55%, list=18%, signal=67%
KEGG_HOMOLOGOUS_RECOMBINATION	26	0.819484	1.87543	0	0.00372191	0.02	3250	tags=62%, list=6%, signal=65%
KEGG_PYRIMIDINE_METABOLISM	98	0.644367	1.87301	0	0.00325667	0.02	5227	tags=39%, list=10%, signal=43%
KEGG_MISMATCH_REPAIR	23	0.821735	1.87069	0	0.00300593	0.021	2267	tags=57%, list=4%, signal=59%
KEGG_RNA_DEGRADATION	56	0.663248	1.81637	0	0.0072261	0.038	5312	tags=46%, list=10%, signal=51%
KEGG_SPLICEOSOME	126	0.706421	1.80969	0	0.0087567	0.051	8396	tags=63%, list=15%, signal=75%
KEGG_PURINE_METABOLISM	154	0.557128	1.76701	0.0020284	0.0155231	0.089	8681	tags=39%, list=16%, signal=46%
KEGG_BASAL_TRANSCRIPTION_FACTORS	35	0.660011	1.75344	0.00191205	0.0175648	0.102	6297	tags=46%, list=12%, signal=52%
KEGG_PROTEASOME	45	0.684593	1.67611	0.0103734	0.0485198	0.235	9590	tags=64%, list=18%, signal=78%
KEGG_PROGESTERONE_MEDIATED_OOCYTE_MATURATION	85	0.56475	1.669	0	0.0503462	0.253	2011	tags=24%, list=4%, signal=24%
KEGG_ONE_CARBON_POOL_BY_FOLATE	17	0.697732	1.64215	0.0198807	0.0642323	0.303	3858	tags=47%, list=7%, signal=51%
KEGG_RNA_POLYMERASE	29	0.62511	1.58791	0.0243902	0.110146	0.41	6369	tags=38%, list=12%, signal=43%
KEGG_RIBOSOME	88	0.760001	1.56204	0.0331263	0.135081	0.473	9275	tags=82%, list=17%, signal=98%
KEGG_PATHOGENIC_ESCHERICHIA_COLI_INFECTION	56	0.557656	1.54761	0.0443548	0.144823	0.502	6697	tags=39%, list=12%, signal=45%
KEGG_N_GLYCAN_BIOSYNTHESIS	46	0.563643	1.49809	0.0687623	0.213356	0.591	5602	tags=41%, list=10%, signal=46%
KEGG_BLADDER_CANCER	41	0.57138	1.48291	0.0364372	0.228961	0.625	11035	tags=54%, list=20%, signal=67%
KEGG_GALACTOSE_METABOLISM	26	0.538038	1.45757	0.0529532	0.268298	0.674	7030	tags=38%, list=13%, signal=44%
KEGG_SMALL_CELL_LUNG_CANCER	84	0.495553	1.4437	0.0803922	0.283659	0.692	13568	tags=50%, list=25%, signal=66%
KEGG_PROTEIN_EXPORT	23	0.602632	1.43768	0.0943026	0.283138	0.699	10394	tags=70%, list=19%, signal=86%
KEGG_REGULATION_OF_ACTIN_CYTOSKELETON	212	0.454277	1.41416	0.0843137	0.319741	0.732	15521	tags=49%, list=28%, signal=68%
KEGG_AMINOACYL_TRNA_BIOSYNTHESIS	22	0.598818	1.40902	0.117878	0.317279	0.74	13271	tags=59%, list=24%, signal=78%
KEGG_CYSTEINE_AND_METHIONINE_METABOLISM	34	0.475386	1.36628	0.107843	0.397387	0.801	9983	tags=41%, list=18%, signal=50%
KEGG_FC_GAMMA_R_MEDIATED_PHAGOCYTOSIS	93	0.449204	1.32994	0.139113	0.472551	0.843	14533	tags=47%, list=27%, signal=64%
KEGG_AMYOTROPHIC_LATERAL_SCLEROSIS_ALS	53	0.450385	1.32468	0.10076	0.469295	0.843	17927	tags=51%, list=33%, signal=76%
KEGG_ECM_RECEPTOR_INTERACTION	84	0.469184	1.32182	0.14405	0.46056	0.847	12382	tags=45%, list=23%, signal=58%
KEGG_STEROID_BIOSYNTHESIS	17	0.654206	1.31466	0.185336	0.464185	0.857	7131	tags=53%, list=13%, signal=61%
KEGG_PATHWAYS_IN_CANCER	322	0.406913	1.29748	0.150198	0.492033	0.868	13823	tags=40%, list=25%, signal=53%
KEGG_GLYOXYLATE_AND_DICARBOXYLATE_METABOLISM	16	0.554829	1.29516	0.172065	0.482618	0.87	6467	tags=44%, list=12%, signal=50%
KEGG_GLYCEROLIPID_METABOLISM	43	0.422263	1.29004	0.114341	0.481926	0.874	9064	tags=35%, list=17%, signal=42%
KEGG_THYROID_CANCER	29	0.49564	1.28754	0.159046	0.475349	0.878	15248	tags=52%, list=28%, signal=72%
KEGG_VIBRIO_CHOLERAE_INFECTION	53	0.419716	1.26568	0.163022	0.515888	0.895	14116	tags=42%, list=26%, signal=56%
KEGG_AMINO_SUGAR_AND_NUCLEOTIDE_SUGAR_METABOLISM	43	0.455195	1.26051	0.221766	0.515096	0.898	14421	tags=44%, list=26%, signal=60%
KEGG_PANCREATIC_CANCER	69	0.441937	1.25457	0.229126	0.515229	0.899	11141	tags=38%, list=20%, signal=47%
KEGG_PENTOSE_PHOSPHATE_PATHWAY	27	0.465572	1.25086	0.215139	0.510812	0.902	11399	tags=41%, list=21%, signal=51%
KEGG_CYTOSOLIC_DNA_SENSING_PATHWAY	53	0.469819	1.23589	0.217865	0.535463	0.92	16048	tags=45%, list=29%, signal=64%
KEGG_PROSTATE_CANCER	89	0.405834	1.23333	0.197318	0.527738	0.92	11141	tags=31%, list=20%, signal=39%
KEGG_ALZHEIMERS_DISEASE	146	0.36288	1.22515	0.169492	0.534671	0.925	16583	tags=42%, list=30%, signal=61%
KEGG_UBIQUITIN_MEDIATED_PROTEOLYSIS	130	0.438382	1.22001	0.263261	0.533873	0.93	16913	tags=51%, list=31%, signal=73%
KEGG_FOCAL_ADHESION	197	0.403217	1.21291	0.226453	0.538192	0.932	18891	tags=58%, list=35%, signal=89%
KEGG_COLORECTAL_CANCER	62	0.418506	1.17868	0.283525	0.606132	0.946	15744	tags=45%, list=29%, signal=63%
KEGG_NOTCH_SIGNALING_PATHWAY	47	0.425542	1.1719	0.287474	0.609967	0.95	21263	tags=60%, list=39%, signal=97%
KEGG_INSULIN_SIGNALING_PATHWAY	137	0.362736	1.1646	0.242026	0.614735	0.953	11142	tags=34%, list=20%, signal=42%
KEGG_LYSINE_DEGRADATION	39	0.428679	1.15621	0.311069	0.622429	0.954	7395	tags=31%, list=14%, signal=36%
KEGG_NON_SMALL_CELL_LUNG_CANCER	54	0.388817	1.15463	0.296724	0.61412	0.955	11035	tags=37%, list=20%, signal=46%
KEGG_TERPENOID_BACKBONE_BIOSYNTHESIS	15	0.545554	1.14738	0.346232	0.619875	0.957	12803	tags=73%, list=23%, signal=96%
KEGG_GLYCEROPHOSPHOLIPID_METABOLISM	72	0.351218	1.14234	0.275654	0.61936	0.957	10709	tags=36%, list=20%, signal=45%
KEGG_VEGF_SIGNALING_PATHWAY	76	0.357937	1.14011	0.275	0.614059	0.959	15248	tags=42%, list=28%, signal=58%
KEGG_HEDGEHOG_SIGNALING_PATHWAY	56	0.383356	1.13577	0.233792	0.61206	0.962	12844	tags=38%, list=24%, signal=49%
KEGG_GLYCOSAMINOGLYCAN_BIOSYNTHESIS_HEPARAN_SULFATE	26	0.411157	1.134	0.294455	0.604722	0.963	9980	tags=35%, list=18%, signal=42%
KEGG_T_CELL_RECEPTOR_SIGNALING_PATHWAY	107	0.392713	1.13187	0.328032	0.598635	0.964	17264	tags=48%, list=32%, signal=70%
KEGG_GLIOMA	65	0.371086	1.13073	0.277344	0.590537	0.965	12747	tags=35%, list=23%, signal=46%
KEGG_AXON_GUIDANCE	128	0.358998	1.12711	0.299029	0.587491	0.967	15502	tags=41%, list=28%, signal=57%
KEGG_RENAL_CELL_CARCINOMA	66	0.401188	1.11641	0.343689	0.601222	0.969	17388	tags=52%, list=32%, signal=75%
KEGG_ETHER_LIPID_METABOLISM	30	0.370545	1.11166	0.281633	0.600641	0.969	9360	tags=30%, list=17%, signal=36%
KEGG_CHRONIC_MYELOID_LEUKEMIA	73	0.388984	1.10611	0.354167	0.602849	0.97	11141	tags=37%, list=20%, signal=46%
KEGG_PRION_DISEASES	35	0.41939	1.09898	0.354298	0.608572	0.972	15359	tags=51%, list=28%, signal=71%
KEGG_APOPTOSIS	87	0.38072	1.09072	0.347648	0.616822	0.974	13568	tags=39%, list=25%, signal=52%
KEGG_GAP_JUNCTION	88	0.338456	1.07491	0.340304	0.641704	0.977	8287	tags=24%, list=15%, signal=28%
KEGG_TIGHT_JUNCTION	129	0.332938	1.0713	0.326693	0.639812	0.979	17962	tags=48%, list=33%, signal=71%
KEGG_SELENOAMINO_ACID_METABOLISM	24	0.40391	1.06475	0.372587	0.643576	0.979	11549	tags=38%, list=21%, signal=48%
KEGG_TGF_BETA_SIGNALING_PATHWAY	85	0.36005	1.05667	0.412313	0.652894	0.98	6812	tags=21%, list=12%, signal=24%
KEGG_BIOSYNTHESIS_OF_UNSATURATED_FATTY_ACIDS	20	0.422761	1.05321	0.405138	0.650056	0.98	11189	tags=45%, list=20%, signal=57%
KEGG_B_CELL_RECEPTOR_SIGNALING_PATHWAY	75	0.362531	1.05198	0.425243	0.64294	0.98	17754	tags=49%, list=32%, signal=73%
KEGG_MAPK_SIGNALING_PATHWAY	266	0.3179	1.05138	0.378378	0.635025	0.981	12939	tags=32%, list=24%, signal=42%
KEGG_GLUTATHIONE_METABOLISM	49	0.351691	1.04519	0.369478	0.639364	0.981	10289	tags=29%, list=19%, signal=35%
KEGG_GLYCOSAMINOGLYCAN_DEGRADATION	21	0.416846	1.04368	0.391137	0.633899	0.981	14421	tags=38%, list=26%, signal=52%
KEGG_VASCULAR_SMOOTH_MUSCLE_CONTRACTION	112	0.317338	1.04312	0.389864	0.626309	0.981	18735	tags=43%, list=34%, signal=65%
KEGG_ALPHA_LINOLENIC_ACID_METABOLISM	19	0.379766	1.04144	0.37911	0.620907	0.981	14488	tags=42%, list=27%, signal=57%
KEGG_MELANOMA	71	0.337724	1.04071	0.404896	0.614038	0.981	14258	tags=38%, list=26%, signal=51%
KEGG_ALANINE_ASPARTATE_AND_GLUTAMATE_METABOLISM	30	0.365711	1.03761	0.39959	0.611677	0.981	7424	tags=27%, list=14%, signal=31%
KEGG_EPITHELIAL_CELL_SIGNALING_IN_HELICOBACTER_PYLORI_INFECTION	68	0.348226	1.0352	0.409709	0.60863	0.981	12230	tags=37%, list=22%, signal=47%
KEGG_WNT_SIGNALING_PATHWAY	150	0.323965	1.03255	0.411877	0.606274	0.981	13823	tags=33%, list=25%, signal=44%
KEGG_RIG_I_LIKE_RECEPTOR_SIGNALING_PATHWAY	69	0.351343	1.02782	0.418367	0.608966	0.984	12901	tags=33%, list=24%, signal=44%
KEGG_ADHERENS_JUNCTION	68	0.363367	1.02331	0.418919	0.610024	0.984	15556	tags=46%, list=28%, signal=64%
KEGG_SNARE_INTERACTIONS_IN_VESICULAR_TRANSPORT	38	0.365499	1.02313	0.440476	0.602683	0.984	10821	tags=26%, list=20%, signal=33%
KEGG_FRUCTOSE_AND_MANNOSE_METABOLISM	33	0.371976	1.02085	0.42607	0.599281	0.986	10397	tags=33%, list=19%, signal=41%
KEGG_BASAL_CELL_CARCINOMA	55	0.356468	1.01967	0.417323	0.59428	0.986	14986	tags=35%, list=27%, signal=48%
KEGG_NEUROTROPHIN_SIGNALING_PATHWAY	125	0.331974	1.01586	0.438095	0.594804	0.986	12747	tags=34%, list=23%, signal=44%
KEGG_TASTE_TRANSDUCTION	51	0.334665	1.01452	0.420744	0.59014	0.986	13510	tags=29%, list=25%, signal=39%
KEGG_ENDOCYTOSIS	179	0.321006	1.01386	0.44186	0.584684	0.986	16526	tags=44%, list=30%, signal=62%
KEGG_SPHINGOLIPID_METABOLISM	36	0.366811	1.01268	0.42126	0.579726	0.986	13738	tags=33%, list=25%, signal=44%
KEGG_GNRH_SIGNALING_PATHWAY	101	0.299821	0.979557	0.48659	0.63667	0.988	12875	tags=30%, list=24%, signal=39%
KEGG_GLYCOSYLPHOSPHATIDYLINOSITOL_GPI_ANCHOR_BIOSYNTHESIS	25	0.388417	0.974087	0.487713	0.640269	0.988	16136	tags=48%, list=30%, signal=68%
KEGG_HUNTINGTONS_DISEASE	161	0.289326	0.96748	0.513238	0.645791	0.989	12971	tags=30%, list=24%, signal=40%
KEGG_NICOTINATE_AND_NICOTINAMIDE_METABOLISM	24	0.359199	0.962828	0.49076	0.64793	0.989	9267	tags=29%, list=17%, signal=35%
KEGG_JAK_STAT_SIGNALING_PATHWAY	155	0.315566	0.961865	0.512658	0.642497	0.989	18470	tags=45%, list=34%, signal=67%
KEGG_LONG_TERM_POTENTIATION	70	0.324316	0.961561	0.495127	0.636077	0.989	4180	tags=16%, list=8%, signal=17%
KEGG_LYSOSOME	121	0.318363	0.957647	0.507843	0.636865	0.989	13716	tags=34%, list=25%, signal=45%
KEGG_FC_EPSILON_RI_SIGNALING_PATHWAY	79	0.2973	0.951957	0.54191	0.641984	0.989	17927	tags=44%, list=33%, signal=66%
KEGG_VASOPRESSIN_REGULATED_WATER_REABSORPTION	44	0.332607	0.946332	0.516791	0.646016	0.989	8540	tags=27%, list=16%, signal=32%
KEGG_ABC_TRANSPORTERS	44	0.321744	0.946214	0.53578	0.639442	0.989	9635	tags=30%, list=18%, signal=36%
KEGG_ANTIGEN_PROCESSING_AND_PRESENTATION	81	0.360981	0.943689	0.529661	0.637905	0.99	12477	tags=32%, list=23%, signal=42%
KEGG_OLFACTORY_TRANSDUCTION	385	0.220841	0.942381	0.574949	0.634157	0.99	20688	tags=19%, list=38%, signal=30%
KEGG_MTOR_SIGNALING_PATHWAY	51	0.323672	0.931128	0.544592	0.649889	0.992	13473	tags=35%, list=25%, signal=47%
KEGG_LEUKOCYTE_TRANSENDOTHELIAL_MIGRATION	115	0.303827	0.929252	0.53	0.647232	0.992	17834	tags=42%, list=33%, signal=62%
KEGG_NOD_LIKE_RECEPTOR_SIGNALING_PATHWAY	61	0.343391	0.926517	0.509434	0.645447	0.992	13624	tags=41%, list=25%, signal=55%
KEGG_DORSO_VENTRAL_AXIS_FORMATION	24	0.354153	0.914956	0.588803	0.662542	0.993	17215	tags=54%, list=32%, signal=79%
KEGG_ACUTE_MYELOID_LEUKEMIA	57	0.323184	0.9131	0.593511	0.659911	0.993	11856	tags=35%, list=22%, signal=45%
KEGG_GLYCOSAMINOGLYCAN_BIOSYNTHESIS_CHONDROITIN_SULFATE	22	0.340045	0.898247	0.567134	0.681813	0.993	12787	tags=32%, list=23%, signal=42%
KEGG_LINOLEIC_ACID_METABOLISM	29	0.315658	0.876874	0.634146	0.716055	0.995	15545	tags=45%, list=28%, signal=63%
KEGG_NATURAL_KILLER_CELL_MEDIATED_CYTOTOXICITY	132	0.293337	0.872029	0.621399	0.719872	0.995	17754	tags=40%, list=32%, signal=59%
KEGG_HYPERTROPHIC_CARDIOMYOPATHY_HCM	83	0.279159	0.867941	0.687243	0.721537	0.995	16710	tags=36%, list=31%, signal=52%
KEGG_GLYCOSPHINGOLIPID_BIOSYNTHESIS_LACTO_AND_NEOLACTO_SERIES	26	0.305421	0.861101	0.68107	0.728455	0.995	10770	tags=31%, list=20%, signal=38%
KEGG_TOLL_LIKE_RECEPTOR_SIGNALING_PATHWAY	102	0.304521	0.853085	0.653527	0.737201	0.996	17404	tags=42%, list=32%, signal=62%
KEGG_MELANOGENESIS	101	0.26006	0.852266	0.716216	0.731868	0.996	11035	tags=23%, list=20%, signal=28%
KEGG_O_GLYCAN_BIOSYNTHESIS	29	0.29532	0.843073	0.720149	0.743863	0.996	13289	tags=34%, list=24%, signal=46%
KEGG_GLYCOSPHINGOLIPID_BIOSYNTHESIS_GANGLIO_SERIES	15	0.346461	0.837422	0.678715	0.747494	0.996	15301	tags=47%, list=28%, signal=65%
KEGG_PHOSPHATIDYLINOSITOL_SIGNALING_SYSTEM	76	0.279717	0.833124	0.682692	0.748191	0.997	7551	tags=18%, list=14%, signal=21%
KEGG_GLYCOSAMINOGLYCAN_BIOSYNTHESIS_KERATAN_SULFATE	15	0.33627	0.826123	0.683693	0.755517	0.997	15889	tags=47%, list=29%, signal=66%
KEGG_DILATED_CARDIOMYOPATHY	90	0.261388	0.822397	0.754491	0.755884	0.997	15540	tags=32%, list=28%, signal=45%
KEGG_PYRUVATE_METABOLISM	40	0.302779	0.819357	0.693204	0.754382	0.997	11573	tags=35%, list=21%, signal=44%
KEGG_REGULATION_OF_AUTOPHAGY	34	0.300848	0.817668	0.687627	0.750903	0.997	11813	tags=24%, list=22%, signal=30%
KEGG_ENDOMETRIAL_CANCER	52	0.290165	0.809307	0.697026	0.759934	0.997	17962	tags=42%, list=33%, signal=63%
KEGG_CARDIAC_MUSCLE_CONTRACTION	74	0.245998	0.807144	0.82377	0.758161	0.997	12012	tags=26%, list=22%, signal=33%
KEGG_LONG_TERM_DEPRESSION	68	0.251502	0.805933	0.810507	0.754323	0.997	17937	tags=40%, list=33%, signal=59%
KEGG_ARACHIDONIC_ACID_METABOLISM	58	0.257931	0.799041	0.836292	0.761209	0.997	12420	tags=34%, list=23%, signal=45%
KEGG_GLYCOLYSIS_GLUCONEOGENESIS	62	0.271778	0.78728	0.780242	0.775422	0.997	14723	tags=37%, list=27%, signal=51%
KEGG_PRIMARY_IMMUNODEFICIENCY	35	0.304346	0.782561	0.695745	0.777802	0.997	11284	tags=23%, list=21%, signal=29%
KEGG_ADIPOCYTOKINE_SIGNALING_PATHWAY	67	0.255875	0.774162	0.803846	0.786866	0.997	9308	tags=24%, list=17%, signal=29%
KEGG_VIRAL_MYOCARDITIS	68	0.286695	0.773635	0.709205	0.781623	0.997	14726	tags=34%, list=27%, signal=46%
KEGG_PARKINSONS_DISEASE	100	0.259069	0.771879	0.742072	0.778432	0.997	16918	tags=42%, list=31%, signal=61%
KEGG_INOSITOL_PHOSPHATE_METABOLISM	54	0.278727	0.770951	0.73913	0.77362	0.997	18414	tags=44%, list=34%, signal=67%
KEGG_OXIDATIVE_PHOSPHORYLATION	102	0.251797	0.742101	0.768293	0.817	0.997	16918	tags=38%, list=31%, signal=55%
KEGG_CYTOKINE_CYTOKINE_RECEPTOR_INTERACTION	262	0.254049	0.725836	0.791139	0.837788	0.998	16048	tags=34%, list=29%, signal=48%
KEGG_LEISHMANIA_INFECTION	70	0.283886	0.717509	0.742204	0.846013	0.998	17658	tags=40%, list=32%, signal=59%
KEGG_CHEMOKINE_SIGNALING_PATHWAY	185	0.248603	0.708059	0.81893	0.853593	0.998	13823	tags=30%, list=25%, signal=40%
KEGG_PEROXISOME	78	0.236593	0.69959	0.866534	0.859791	0.998	3515	tags=13%, list=6%, signal=14%
KEGG_NITROGEN_METABOLISM	23	0.258524	0.693165	0.958984	0.862371	0.998	11256	tags=26%, list=21%, signal=33%
KEGG_ARRHYTHMOGENIC_RIGHT_VENTRICULAR_CARDIOMYOPATHY_ARVC	74	0.22062	0.675298	0.958	0.879185	0.999	18783	tags=39%, list=34%, signal=60%
KEGG_MATURITY_ONSET_DIABETES_OF_THE_YOUNG	25	0.260494	0.646194	0.952941	0.909101	1	14957	tags=32%, list=27%, signal=44%
KEGG_SYSTEMIC_LUPUS_ERYTHEMATOSUS	55	0.2569	0.632535	0.854167	0.916069	1	10813	tags=22%, list=20%, signal=27%
