# Supplementary material for: CENPF/CDK1 signaling pathway enhances the progression of adrenocortical carcinoma by regulating the G2/M-phase cell cycle
Source: J Transl Med. 2022 Feb 5;20:78. doi: 10.1186/s12967-022-03277-y (PMC8818156; doi:10.1186/s12967-022-03277-y)
Supplement: Supplementary file 6 — Additional file 6: Table S6. GSEA enrichment analyses of Biocarta pathway. [file 12967_2022_3277_MOESM6_ESM.xlsx]

## Sheet: Supplementary Table 2 GSEA enri
Additional file 6: Table S6 . GSEA enrichment analyses of Biocarta pathway
NAME	SIZE	ES	NES	NOM p-val	FDR q-val	FWER p-val	RANK AT MAX	LEADING EDGE
BIOCARTA_G2_PATHWAY	24	0.852425	1.96403	0	0.00208611	0.002	1134	tags=58%, list=2%, signal=60%
BIOCARTA_MCM_PATHWAY	18	0.906758	1.9196	0	0.00232074	0.005	569	tags=67%, list=1%, signal=67%
BIOCARTA_ATRBRCA_PATHWAY	21	0.835356	1.90651	0	0.00183303	0.006	2571	tags=52%, list=5%, signal=55%
BIOCARTA_CELLCYCLE_PATHWAY	23	0.794449	1.8998	0	0.00160517	0.007	3627	tags=52%, list=7%, signal=56%
BIOCARTA_P53_PATHWAY	16	0.78123	1.87416	0	0.00218387	0.01	4850	tags=50%, list=9%, signal=55%
BIOCARTA_G1_PATHWAY	28	0.720882	1.81112	0.00197239	0.0105052	0.043	11136	tags=61%, list=20%, signal=76%
BIOCARTA_ETS_PATHWAY	17	0.746966	1.75583	0	0.0240215	0.083	4075	tags=47%, list=7%, signal=51%
BIOCARTA_EFP_PATHWAY	16	0.731187	1.74241	0.00402414	0.0262145	0.099	88	tags=25%, list=0%, signal=25%
BIOCARTA_MPR_PATHWAY	21	0.656229	1.7038	0.00407332	0.0434358	0.157	11388	tags=52%, list=21%, signal=66%
BIOCARTA_FAS_PATHWAY	30	0.682438	1.67806	0.004	0.0563389	0.197	12230	tags=63%, list=22%, signal=82%
BIOCARTA_CHEMICAL_PATHWAY	18	0.649087	1.65607	0.018711	0.0672284	0.231	9503	tags=61%, list=17%, signal=74%
BIOCARTA_TNFR1_PATHWAY	29	0.650237	1.63846	0.0135922	0.0768831	0.254	12230	tags=59%, list=22%, signal=75%
BIOCARTA_PROTEASOME_PATHWAY	19	0.713673	1.58351	0.0428571	0.13479	0.355	9257	tags=68%, list=17%, signal=82%
BIOCARTA_CASPASE_PATHWAY	22	0.716339	1.55899	0.0182186	0.159184	0.391	12066	tags=77%, list=22%, signal=99%
BIOCARTA_STATHMIN_PATHWAY	20	0.656794	1.55262	0.0236686	0.157194	0.402	1214	tags=20%, list=2%, signal=20%
BIOCARTA_VDR_PATHWAY	24	0.665113	1.52654	0.0452675	0.190911	0.455	4332	tags=38%, list=8%, signal=41%
BIOCARTA_ERAD_PATHWAY	19	0.606701	1.50163	0.0550098	0.222063	0.504	7886	tags=42%, list=14%, signal=49%
BIOCARTA_HIVNEF_PATHWAY	56	0.545867	1.48799	0.0544747	0.233268	0.521	11912	tags=46%, list=22%, signal=59%
BIOCARTA_MITOCHONDRIA_PATHWAY	19	0.600846	1.47101	0.0552147	0.252294	0.555	10817	tags=68%, list=20%, signal=85%
BIOCARTA_BCELLSURVIVAL_PATHWAY	15	0.601922	1.45922	0.0763209	0.260414	0.571	7292	tags=47%, list=13%, signal=54%
BIOCARTA_NDKDYNAMIN_PATHWAY	17	0.61955	1.45754	0.0782779	0.250954	0.573	11495	tags=53%, list=21%, signal=67%
BIOCARTA_ARF_PATHWAY	17	0.570358	1.4274	0.0796117	0.294327	0.605	5747	tags=35%, list=11%, signal=39%
BIOCARTA_ATM_PATHWAY	19	0.607222	1.41167	0.0691057	0.311325	0.617	2082	tags=32%, list=4%, signal=33%
BIOCARTA_PTDINS_PATHWAY	23	0.561954	1.40843	0.08125	0.30489	0.619	13823	tags=52%, list=25%, signal=70%
BIOCARTA_ARAP_PATHWAY	17	0.578691	1.40727	0.0905433	0.294975	0.622	14264	tags=71%, list=26%, signal=95%
BIOCARTA_ERK_PATHWAY	27	0.511113	1.38301	0.108333	0.328841	0.651	11388	tags=44%, list=21%, signal=56%
BIOCARTA_NO1_PATHWAY	28	0.473884	1.30063	0.164	0.502032	0.749	9623	tags=32%, list=18%, signal=39%
BIOCARTA_P38MAPK_PATHWAY	36	0.491221	1.29518	0.180198	0.496784	0.754	11136	tags=42%, list=20%, signal=52%
BIOCARTA_NGF_PATHWAY	20	0.504493	1.29375	0.162	0.482347	0.755	17215	tags=65%, list=32%, signal=95%
BIOCARTA_VEGF_PATHWAY	27	0.482802	1.2823	0.182903	0.494546	0.765	19319	tags=74%, list=35%, signal=115%
BIOCARTA_P53HYPOXIA_PATHWAY	21	0.493055	1.27213	0.171657	0.503993	0.78	14301	tags=43%, list=26%, signal=58%
BIOCARTA_RACCYCD_PATHWAY	26	0.507874	1.2651	0.216599	0.505239	0.785	12230	tags=50%, list=22%, signal=64%
BIOCARTA_RHO_PATHWAY	21	0.50863	1.23631	0.22549	0.561474	0.817	15866	tags=62%, list=29%, signal=87%
BIOCARTA_ECM_PATHWAY	19	0.512112	1.23099	0.240777	0.558744	0.823	17666	tags=74%, list=32%, signal=109%
BIOCARTA_41BB_PATHWAY	18	0.503161	1.22922	0.22332	0.546765	0.823	11912	tags=50%, list=22%, signal=64%
BIOCARTA_MAL_PATHWAY	19	0.508384	1.2279	0.215726	0.53421	0.824	15293	tags=74%, list=28%, signal=102%
BIOCARTA_INTEGRIN_PATHWAY	34	0.478792	1.22247	0.232558	0.532419	0.828	17666	tags=68%, list=32%, signal=100%
BIOCARTA_DEATH_PATHWAY	29	0.503301	1.21769	0.254065	0.528487	0.829	11141	tags=48%, list=20%, signal=61%
BIOCARTA_TALL1_PATHWAY	15	0.506007	1.21636	0.231068	0.517877	0.83	12901	tags=47%, list=24%, signal=61%
BIOCARTA_RAC1_PATHWAY	21	0.47557	1.2133	0.228395	0.511638	0.833	16509	tags=62%, list=30%, signal=89%
BIOCARTA_LIS1_PATHWAY	19	0.467943	1.21276	0.233068	0.500806	0.835	11216	tags=37%, list=21%, signal=46%
BIOCARTA_CYTOKINE_PATHWAY	19	0.513437	1.20694	0.232645	0.501441	0.837	16723	tags=68%, list=31%, signal=99%
BIOCARTA_HDAC_PATHWAY	25	0.444678	1.20493	0.203593	0.494653	0.839	4803	tags=24%, list=9%, signal=26%
BIOCARTA_IL12_PATHWAY	19	0.579699	1.20485	0.290135	0.483576	0.839	17008	tags=63%, list=31%, signal=92%
BIOCARTA_TFF_PATHWAY	24	0.456138	1.20414	0.231388	0.473862	0.839	17215	tags=63%, list=32%, signal=91%
BIOCARTA_PYK2_PATHWAY	27	0.465911	1.20076	0.265469	0.470666	0.842	17927	tags=70%, list=33%, signal=105%
BIOCARTA_EIF_PATHWAY	16	0.534175	1.1928	0.303279	0.476307	0.848	11998	tags=44%, list=22%, signal=56%
BIOCARTA_SHH_PATHWAY	16	0.491775	1.19144	0.274793	0.469415	0.85	10069	tags=38%, list=18%, signal=46%
BIOCARTA_PML_PATHWAY	17	0.465184	1.17339	0.285171	0.494704	0.864	11615	tags=35%, list=21%, signal=45%
BIOCARTA_IGF1R_PATHWAY	23	0.473437	1.16845	0.268191	0.494513	0.868	17215	tags=61%, list=32%, signal=89%
BIOCARTA_HIF_PATHWAY	15	0.477708	1.15895	0.288538	0.50232	0.869	11518	tags=47%, list=21%, signal=59%
BIOCARTA_CALCINEURIN_PATHWAY	18	0.452838	1.15462	0.293307	0.500909	0.87	12259	tags=39%, list=22%, signal=50%
BIOCARTA_MEF2D_PATHWAY	18	0.449563	1.15305	0.273642	0.494155	0.871	3172	tags=22%, list=6%, signal=24%
BIOCARTA_IGF1_PATHWAY	21	0.466882	1.15073	0.292585	0.489497	0.872	17215	tags=62%, list=32%, signal=90%
BIOCARTA_BIOPEPTIDES_PATHWAY	29	0.429481	1.14629	0.294949	0.48946	0.875	17658	tags=69%, list=32%, signal=102%
BIOCARTA_DC_PATHWAY	17	0.504059	1.12759	0.320388	0.51399	0.88	16723	tags=53%, list=31%, signal=76%
BIOCARTA_MTA3_PATHWAY	18	0.433421	1.1225	0.303213	0.513944	0.882	12339	tags=44%, list=23%, signal=57%
BIOCARTA_MAPK_PATHWAY	81	0.391619	1.11928	0.336653	0.510598	0.883	12230	tags=38%, list=22%, signal=49%
BIOCARTA_CARM_ER_PATHWAY	25	0.421914	1.11835	0.324268	0.503768	0.885	5465	tags=32%, list=10%, signal=36%
BIOCARTA_BCR_PATHWAY	33	0.414915	1.11463	0.318359	0.502332	0.887	17658	tags=52%, list=32%, signal=76%
BIOCARTA_GCR_PATHWAY	17	0.425192	1.11364	0.317073	0.496062	0.887	2183	tags=18%, list=4%, signal=18%
BIOCARTA_NFAT_PATHWAY	51	0.378567	1.10517	0.312	0.502258	0.894	15234	tags=39%, list=28%, signal=54%
BIOCARTA_IGF1MTOR_PATHWAY	19	0.463371	1.09603	0.36646	0.510936	0.903	10431	tags=42%, list=19%, signal=52%
BIOCARTA_AGR_PATHWAY	32	0.401617	1.08179	0.339882	0.528172	0.912	16012	tags=56%, list=29%, signal=80%
BIOCARTA_GPCR_PATHWAY	30	0.402403	1.07371	0.374502	0.533431	0.914	11518	tags=33%, list=21%, signal=42%
BIOCARTA_WNT_PATHWAY	24	0.399429	1.06118	0.408163	0.546776	0.923	6382	tags=25%, list=12%, signal=28%
BIOCARTA_STEM_PATHWAY	15	0.522556	1.06115	0.389535	0.53868	0.923	17075	tags=53%, list=31%, signal=78%
BIOCARTA_IL2RB_PATHWAY	37	0.413471	1.05234	0.412	0.54699	0.924	11035	tags=35%, list=20%, signal=44%
BIOCARTA_FMLP_PATHWAY	34	0.38358	1.0273	0.439516	0.585361	0.931	12230	tags=38%, list=22%, signal=49%
BIOCARTA_CERAMIDE_PATHWAY	21	0.419614	1.02702	0.449799	0.577431	0.931	11912	tags=43%, list=22%, signal=55%
BIOCARTA_AT1R_PATHWAY	27	0.381595	1.02698	0.413861	0.569422	0.931	13823	tags=48%, list=25%, signal=64%
BIOCARTA_PGC1A_PATHWAY	15	0.437148	1.02359	0.450207	0.567193	0.931	8656	tags=40%, list=16%, signal=48%
BIOCARTA_EPO_PATHWAY	19	0.399937	1.01834	0.454365	0.567331	0.932	17215	tags=63%, list=32%, signal=92%
BIOCARTA_FCER1_PATHWAY	39	0.379044	1.01477	0.440239	0.565726	0.933	11912	tags=33%, list=22%, signal=43%
BIOCARTA_BAD_PATHWAY	25	0.369658	1.00596	0.464427	0.57595	0.937	11388	tags=32%, list=21%, signal=40%
BIOCARTA_VIP_PATHWAY	26	0.381938	0.988471	0.5	0.599183	0.94	11141	tags=31%, list=20%, signal=39%
BIOCARTA_GLEEVEC_PATHWAY	23	0.396387	0.982486	0.503953	0.602355	0.943	11912	tags=48%, list=22%, signal=61%
BIOCARTA_BARRESTIN_SRC_PATHWAY	16	0.403023	0.982059	0.488934	0.595507	0.943	11514	tags=44%, list=21%, signal=55%
BIOCARTA_STRESS_PATHWAY	24	0.385402	0.974127	0.487427	0.602056	0.947	11912	tags=38%, list=22%, signal=48%
BIOCARTA_INSULIN_PATHWAY	21	0.381105	0.967584	0.5	0.608194	0.953	17215	tags=57%, list=32%, signal=83%
BIOCARTA_RAS_PATHWAY	22	0.378368	0.946744	0.564682	0.635791	0.957	16509	tags=55%, list=30%, signal=78%
BIOCARTA_IL1R_PATHWAY	31	0.387897	0.942199	0.540161	0.635964	0.957	12769	tags=45%, list=23%, signal=59%
BIOCARTA_EIF4_PATHWAY	24	0.374095	0.937594	0.543788	0.635557	0.958	5321	tags=25%, list=10%, signal=28%
BIOCARTA_HCMV_PATHWAY	17	0.391415	0.933206	0.557809	0.636197	0.96	17927	tags=59%, list=33%, signal=88%
BIOCARTA_ARENRF2_PATHWAY	20	0.367691	0.928341	0.546371	0.63691	0.962	11912	tags=45%, list=22%, signal=58%
BIOCARTA_NOS1_PATHWAY	21	0.36157	0.92592	0.577869	0.633095	0.963	8784	tags=24%, list=16%, signal=28%
BIOCARTA_TID_PATHWAY	19	0.355857	0.918231	0.560694	0.639714	0.967	11141	tags=42%, list=20%, signal=53%
BIOCARTA_MET_PATHWAY	33	0.356911	0.917416	0.570565	0.634011	0.967	18828	tags=58%, list=34%, signal=88%
BIOCARTA_NO2IL12_PATHWAY	15	0.4989	0.915063	0.606061	0.630829	0.967	7191	tags=27%, list=13%, signal=31%
BIOCARTA_TEL_PATHWAY	17	0.367313	0.901772	0.60251	0.648341	0.968	15248	tags=41%, list=28%, signal=57%
BIOCARTA_NKCELLS_PATHWAY	20	0.382334	0.896301	0.573964	0.649847	0.968	16509	tags=50%, list=30%, signal=72%
BIOCARTA_KERATINOCYTE_PATHWAY	46	0.305713	0.877801	0.615538	0.674837	0.974	11912	tags=30%, list=22%, signal=39%
BIOCARTA_MTOR_PATHWAY	21	0.370811	0.87096	0.614604	0.679167	0.974	12583	tags=38%, list=23%, signal=49%
BIOCARTA_SPRY_PATHWAY	17	0.365858	0.866427	0.61657	0.679815	0.975	11035	tags=41%, list=20%, signal=52%
BIOCARTA_PITX2_PATHWAY	16	0.358807	0.851169	0.67562	0.700168	0.975	5892	tags=19%, list=11%, signal=21%
BIOCARTA_TGFB_PATHWAY	19	0.363491	0.843576	0.618952	0.708067	0.977	11136	tags=32%, list=20%, signal=40%
BIOCARTA_CCR5_PATHWAY	17	0.340092	0.840208	0.690141	0.706644	0.978	5386	tags=24%, list=10%, signal=26%
BIOCARTA_CTCF_PATHWAY	24	0.327547	0.829335	0.703704	0.719972	0.98	4039	tags=17%, list=7%, signal=18%
BIOCARTA_MCALPAIN_PATHWAY	19	0.315058	0.825402	0.727092	0.719479	0.98	14741	tags=37%, list=27%, signal=50%
BIOCARTA_TCR_PATHWAY	44	0.305163	0.823027	0.671875	0.716776	0.981	17658	tags=43%, list=32%, signal=64%
BIOCARTA_TNFR2_PATHWAY	16	0.347699	0.808601	0.712032	0.736713	0.982	12901	tags=38%, list=24%, signal=49%
BIOCARTA_IL6_PATHWAY	21	0.338774	0.80729	0.716599	0.731705	0.982	17215	tags=52%, list=32%, signal=76%
BIOCARTA_CARDIACEGF_PATHWAY	18	0.331466	0.804693	0.723866	0.729817	0.982	17658	tags=61%, list=32%, signal=90%
BIOCARTA_CREB_PATHWAY	22	0.31144	0.783388	0.760825	0.759541	0.986	17658	tags=50%, list=32%, signal=74%
BIOCARTA_INFLAM_PATHWAY	27	0.358663	0.777755	0.739216	0.762169	0.986	18263	tags=48%, list=33%, signal=72%
BIOCARTA_TOLL_PATHWAY	25	0.304425	0.777031	0.740812	0.755945	0.986	11912	tags=36%, list=22%, signal=46%
BIOCARTA_PDZS_PATHWAY	17	0.309874	0.773566	0.789247	0.754406	0.986	3363	tags=12%, list=6%, signal=13%
BIOCARTA_GSK3_PATHWAY	20	0.305408	0.771672	0.766734	0.75118	0.986	11141	tags=25%, list=20%, signal=31%
BIOCARTA_ERYTH_PATHWAY	15	0.362287	0.754958	0.823194	0.772255	0.987	14085	tags=47%, list=26%, signal=63%
BIOCARTA_CCR3_PATHWAY	19	0.299393	0.754699	0.824351	0.76562	0.987	11080	tags=37%, list=20%, signal=46%
BIOCARTA_AMAN_PATHWAY	15	0.286215	0.748156	0.856574	0.769031	0.987	10770	tags=33%, list=20%, signal=42%
BIOCARTA_PDGF_PATHWAY	28	0.292103	0.746127	0.801603	0.765573	0.987	18263	tags=54%, list=33%, signal=80%
BIOCARTA_NFKB_PATHWAY	21	0.298626	0.735541	0.775194	0.776734	0.99	12099	tags=33%, list=22%, signal=43%
BIOCARTA_GRANULOCYTES_PATHWAY	15	0.362913	0.713478	0.794872	0.807045	0.99	12099	tags=33%, list=22%, signal=43%
BIOCARTA_TPO_PATHWAY	24	0.277557	0.699233	0.836327	0.82547	0.991	17658	tags=54%, list=32%, signal=80%
BIOCARTA_EGF_PATHWAY	27	0.268057	0.686593	0.850202	0.837328	0.991	17658	tags=52%, list=32%, signal=77%
BIOCARTA_IL3_PATHWAY	15	0.285237	0.664754	0.887776	0.865004	0.992	18971	tags=60%, list=35%, signal=92%
BIOCARTA_TH1TH2_PATHWAY	21	0.289138	0.645902	0.850575	0.884957	0.993	16723	tags=43%, list=31%, signal=62%
BIOCARTA_HER2_PATHWAY	23	0.257492	0.630402	0.918033	0.89932	0.994	11035	tags=30%, list=20%, signal=38%
BIOCARTA_TOB1_PATHWAY	19	0.281966	0.62952	0.871094	0.892771	0.994	16723	tags=32%, list=31%, signal=45%
BIOCARTA_NTHI_PATHWAY	23	0.25409	0.60643	0.933868	0.911915	0.994	12769	tags=30%, list=23%, signal=40%
BIOCARTA_IL17_PATHWAY	15	0.306268	0.575131	0.882583	0.936893	0.994	17075	tags=33%, list=31%, signal=48%
BIOCARTA_ALK_PATHWAY	37	0.206852	0.55226	0.993988	0.948766	0.995	24363	tags=62%, list=45%, signal=112%
