# Supplementary material for: CENPF/CDK1 signaling pathway enhances the progression of adrenocortical carcinoma by regulating the G2/M-phase cell cycle
Source: J Transl Med. 2022 Feb 5;20:78. doi: 10.1186/s12967-022-03277-y (PMC8818156; doi:10.1186/s12967-022-03277-y)
Supplement: Supplementary file 7 — Additional file 7: Table S7. GESA analysis of GO term. [file 12967_2022_3277_MOESM7_ESM.xlsx]

## Sheet: Supplementary Table 4 GESA anal
Additional file 7: Table S7 . GESA analysis of GO term
NAME	SIZE	ES	NES	NOM p-val	FDR q-val	FWER p-val	RANK AT MAX	LEADING EDGE
GO_SPINDLE_MIDZONE	36	0.833139	2.15504	0	0.00436264	0.001	1990	tags=53%, list=4%, signal=55%
GO_RECOMBINATIONAL_REPAIR	129	0.787037	2.14847	0	0.00218132	0.001	2267	tags=46%, list=4%, signal=48%
GO_INTERSTRAND_CROSS_LINK_REPAIR	49	0.851959	2.14831	0	0.00145421	0.001	2267	tags=55%, list=4%, signal=57%
GO_HISTONE_EXCHANGE	41	0.868415	2.11917	0	0.00109066	0.001	2551	tags=63%, list=5%, signal=66%
GO_G2_DNA_DAMAGE_CHECKPOINT	30	0.844848	2.11742	0	0.00130879	0.001	1076	tags=40%, list=2%, signal=41%
GO_NEGATIVE_REGULATION_OF_NUCLEAR_DIVISION	60	0.791461	2.11373	0	0.00185128	0.002	5188	tags=58%, list=9%, signal=64%
GO_CONDENSED_NUCLEAR_CHROMOSOME	94	0.738932	2.11014	0	0.00158682	0.002	5156	tags=51%, list=9%, signal=56%
GO_NUCLEAR_CHROMOSOME_SEGREGATION	251	0.737038	2.10391	0	0.00138846	0.002	5796	tags=51%, list=11%, signal=56%
GO_CHROMOSOME_SEGREGATION	310	0.734061	2.09657	0	0.00123419	0.002	5278	tags=49%, list=10%, signal=54%
GO_MEIOTIC_CELL_CYCLE_PROCESS	177	0.675166	2.09552	0	0.00111077	0.002	6138	tags=44%, list=11%, signal=49%
GO_CONDENSED_CHROMOSOME	205	0.746387	2.09477	0	0.00100979	0.002	6406	tags=56%, list=12%, signal=63%
GO_HISTONE_PHOSPHORYLATION	37	0.735505	2.09397	0	0.000925642	0.002	388	tags=30%, list=1%, signal=30%
GO_REGULATION_OF_CHROMOSOME_SEGREGATION	101	0.813407	2.08122	0	0.00102223	0.002	2066	tags=51%, list=4%, signal=53%
GO_MITOTIC_SISTER_CHROMATID_SEGREGATION	154	0.793046	2.08072	0	0.000949216	0.002	2066	tags=49%, list=4%, signal=51%
GO_SISTER_CHROMATID_SEGREGATION	187	0.772346	2.07737	0	0.000885935	0.002	2135	tags=47%, list=4%, signal=48%
GO_ORGANELLE_FISSION	438	0.670374	2.07613	0	0.000830564	0.002	6147	tags=43%, list=11%, signal=48%
GO_CHROMOSOME_SEPARATION	91	0.78463	2.07284	0	0.00103833	0.002	7143	tags=63%, list=13%, signal=72%
GO_MEIOSIS_I_CELL_CYCLE_PROCESS	112	0.671047	2.0705	0	0.00102693	0.003	2642	tags=34%, list=5%, signal=36%
GO_MITOTIC_NUCLEAR_DIVISION	266	0.725159	2.06774	0	0.000972881	0.003	6147	tags=50%, list=11%, signal=56%
GO_MITOTIC_G2_M_TRANSITION_CHECKPOINT	28	0.833114	2.06691	0	0.000924237	0.003	506	tags=39%, list=1%, signal=40%
GO_REGULATION_OF_SISTER_CHROMATID_SEGREGATION	80	0.807295	2.06104	0	0.00104966	0.004	5244	tags=60%, list=10%, signal=66%
GO_CONDENSED_NUCLEAR_CHROMOSOME_CENTROMERIC_REGION	28	0.857902	2.05893	0	0.00104115	0.005	2336	tags=61%, list=4%, signal=63%
GO_NEGATIVE_REGULATION_OF_CHROMOSOME_SEGREGATION	44	0.835556	2.0572	0	0.000995884	0.005	5188	tags=68%, list=9%, signal=75%
GO_CHROMOSOME_CONDENSATION	32	0.83886	2.05473	0	0.000954389	0.005	1157	tags=53%, list=2%, signal=54%
GO_ATTACHMENT_OF_SPINDLE_MICROTUBULES_TO_KINETOCHORE	30	0.877674	2.05304	0	0.000916213	0.005	1990	tags=57%, list=4%, signal=59%
GO_RESPONSE_TO_X_RAY	31	0.766341	2.05143	0	0.000880974	0.005	5426	tags=52%, list=10%, signal=57%
GO_REGULATION_OF_CELL_CYCLE_G2_M_PHASE_TRANSITION	206	0.707142	2.05098	0	0.000848345	0.005	9270	tags=57%, list=17%, signal=68%
GO_KINETOCHORE	128	0.785019	2.05043	0	0.000818047	0.005	5459	tags=59%, list=10%, signal=65%
GO_DNA_REPLICATION	263	0.746827	2.05009	0	0.000789839	0.005	5227	tags=54%, list=10%, signal=59%
GO_DNA_PACKAGING	161	0.724645	2.04849	0	0.000836222	0.005	4934	tags=48%, list=9%, signal=53%
GO_CELL_CYCLE_CHECKPOINT	210	0.721772	2.0455	0	0.000837717	0.006	6503	tags=49%, list=12%, signal=55%
GO_DNA_RECOMBINATION	264	0.686004	2.04341	0	0.000867491	0.007	6611	tags=45%, list=12%, signal=51%
GO_DOUBLE_STRAND_BREAK_REPAIR	224	0.716536	2.04223	0	0.000893675	0.008	3984	tags=43%, list=7%, signal=46%
GO_CHROMOSOME_CENTROMERIC_REGION	183	0.767058	2.03898	0	0.000953711	0.01	5459	tags=55%, list=10%, signal=61%
GO_CONDENSED_CHROMOSOME_CENTROMERIC_REGION	111	0.794617	2.03885	0	0.000926462	0.01	5459	tags=61%, list=10%, signal=68%
GO_REGULATION_OF_CHROMOSOME_SEPARATION	66	0.810181	2.03834	0	0.000900727	0.01	5244	tags=61%, list=10%, signal=67%
GO_ATP_DEPENDENT_CHROMATIN_REMODELING	72	0.763259	2.03749	0	0.000901613	0.01	3454	tags=49%, list=6%, signal=52%
GO_REGULATION_OF_NUCLEAR_DIVISION	184	0.687344	2.03502	0	0.000877886	0.01	8258	tags=53%, list=15%, signal=62%
GO_DNA_DAMAGE_RESPONSE_DETECTION_OF_DNA_DAMAGE	37	0.802093	2.03234	0	0.000960427	0.011	2825	tags=54%, list=5%, signal=57%
GO_CHROMOSOMAL_REGION	314	0.739517	2.03087	0	0.00099095	0.011	5292	tags=51%, list=10%, signal=56%
GO_CENTROMERE_COMPLEX_ASSEMBLY	37	0.881448	2.02737	0	0.00104679	0.012	1918	tags=65%, list=4%, signal=67%
GO_MITOTIC_CELL_CYCLE_CHECKPOINT	160	0.724682	2.02299	0	0.00118689	0.015	5963	tags=51%, list=11%, signal=57%
GO_DNA_CONFORMATION_CHANGE	273	0.721971	2.01838	0	0.00120369	0.017	3984	tags=44%, list=7%, signal=48%
GO_REGULATION_OF_DOUBLE_STRAND_BREAK_REPAIR_VIA_HOMOLOGOUS_RECOMBINATION	40	0.793377	2.01807	0	0.00117633	0.017	2267	tags=45%, list=4%, signal=47%
GO_CENTROSOME_DUPLICATION	66	0.75074	2.01775	0	0.00116871	0.017	4722	tags=52%, list=9%, signal=56%
GO_MEIOTIC_CHROMOSOME_SEGREGATION	80	0.690136	2.0167	0	0.00119859	0.018	6812	tags=49%, list=12%, signal=56%
GO_SPINDLE_ORGANIZATION	173	0.719964	2.01656	0	0.00117309	0.018	6174	tags=50%, list=11%, signal=56%
GO_DNA_DEPENDENT_DNA_REPLICATION	145	0.775833	2.01484	0	0.00116802	0.019	5227	tags=57%, list=10%, signal=62%
GO_MICROTUBULE_MOTOR_ACTIVITY	77	0.663482	2.01113	0	0.00124388	0.021	7701	tags=42%, list=14%, signal=48%
GO_MITOTIC_SPINDLE_ORGANIZATION	110	0.752541	2.01099	0	0.001219	0.021	6174	tags=55%, list=11%, signal=61%
GO_MEIOTIC_CELL_CYCLE	236	0.64	2.01043	0	0.0011951	0.021	6138	tags=40%, list=11%, signal=45%
GO_POLY_PYRIMIDINE_TRACT_BINDING	29	0.809077	2.00736	0	0.00125593	0.022	4416	tags=59%, list=8%, signal=64%
GO_NEGATIVE_REGULATION_OF_METAPHASE_ANAPHASE_TRANSITION_OF_CELL_CYCLE	37	0.847346	2.00734	0	0.00123223	0.022	5188	tags=70%, list=9%, signal=78%
GO_NUCLEOSOME_ASSEMBLY	71	0.773079	2.00665	0	0.00120941	0.022	3543	tags=49%, list=6%, signal=53%
GO_U12_TYPE_SPLICEOSOMAL_COMPLEX	29	0.783138	2.00404	0	0.00118742	0.022	7402	tags=69%, list=14%, signal=80%
GO_REGULATION_OF_CYTOKINESIS	89	0.691624	2.00217	0	0.00119869	0.023	4035	tags=38%, list=7%, signal=41%
GO_METAPHASE_ANAPHASE_TRANSITION_OF_CELL_CYCLE	60	0.816471	2.00152	0	0.00119903	0.024	5244	tags=63%, list=10%, signal=70%
GO_POSITIVE_REGULATION_OF_CYTOKINESIS	40	0.735846	2.00077	0	0.00117836	0.024	7168	tags=48%, list=13%, signal=55%
GO_DNA_DEPENDENT_ATPASE_ACTIVITY	105	0.774312	1.99741	0	0.0012309	0.026	3454	tags=49%, list=6%, signal=52%
GO_METAPHASE_PLATE_CONGRESSION	60	0.772974	1.9957	0	0.00124028	0.028	1507	tags=42%, list=3%, signal=43%
GO_CELL_CYCLE_G2_M_PHASE_TRANSITION	260	0.678765	1.99562	0	0.00123662	0.029	6925	tags=47%, list=13%, signal=53%
GO_SPINDLE_ASSEMBLY	109	0.725103	1.99553	0	0.00121667	0.029	6038	tags=50%, list=11%, signal=57%
GO_CELL_CYCLE_DNA_REPLICATION	64	0.844055	1.99351	0	0.00133033	0.03	2267	tags=63%, list=4%, signal=65%
GO_POSITIVE_REGULATION_OF_CELL_CYCLE_G2_M_PHASE_TRANSITION	30	0.784979	1.99343	0	0.00130954	0.03	4125	tags=50%, list=8%, signal=54%
GO_MITOTIC_G2_DNA_DAMAGE_CHECKPOINT	20	0.804469	1.9934	0	0.0012894	0.03	506	tags=35%, list=1%, signal=35%
GO_REPLICATION_FORK	67	0.811843	1.99187	0	0.00131553	0.03	2551	tags=54%, list=5%, signal=56%
GO_KINESIN_COMPLEX	50	0.712765	1.99157	0	0.00130983	0.03	6659	tags=42%, list=12%, signal=48%
GO_CHROMOSOME_ORGANIZATION_INVOLVED_IN_MEIOTIC_CELL_CYCLE	61	0.678197	1.99062	0	0.00129057	0.03	2336	tags=38%, list=4%, signal=39%
GO_REGULATION_OF_CENTROSOME_CYCLE	58	0.730264	1.98987	0	0.00127186	0.03	2408	tags=43%, list=4%, signal=45%
GO_CHROMOSOME_LOCALIZATION	74	0.752545	1.9897	0	0.00125369	0.03	1507	tags=39%, list=3%, signal=40%
GO_DNA_SYNTHESIS_INVOLVED_IN_DNA_REPAIR	49	0.735279	1.98618	0	0.00126102	0.032	5786	tags=49%, list=11%, signal=55%
GO_CENTRIOLE_ASSEMBLY	38	0.79769	1.9841	0	0.00136339	0.034	3652	tags=55%, list=7%, signal=59%
GO_PROTEIN_DNA_COMPLEX_SUBUNIT_ORGANIZATION	206	0.698305	1.9837	0	0.00138492	0.034	4503	tags=41%, list=8%, signal=45%
GO_MICROTUBULE_CYTOSKELETON_ORGANIZATION_INVOLVED_IN_MITOSIS	136	0.736717	1.98226	0	0.00141715	0.036	6174	tags=53%, list=11%, signal=60%
GO_REGULATION_OF_DOUBLE_STRAND_BREAK_REPAIR	72	0.720777	1.982	0	0.00141661	0.036	2267	tags=38%, list=4%, signal=39%
GO_MITOTIC_SPINDLE	127	0.700386	1.98008	0	0.00143145	0.036	4827	tags=43%, list=9%, signal=47%
GO_SPINDLE_POLE	160	0.701131	1.97772	0	0.00151131	0.039	7368	tags=49%, list=13%, signal=56%
GO_DNA_INTEGRITY_CHECKPOINT	152	0.709671	1.97686	0	0.0015294	0.041	6345	tags=47%, list=12%, signal=53%
GO_NEGATIVE_REGULATION_OF_CELL_CYCLE_PROCESS	335	0.642724	1.9745	0	0.00160049	0.041	4850	tags=37%, list=9%, signal=40%
GO_MITOTIC_SPINDLE_ASSEMBLY	61	0.762118	1.97344	0	0.00159172	0.041	6038	tags=57%, list=11%, signal=64%
GO_NUCLEOTIDE_EXCISION_REPAIR_DNA_GAP_FILLING	23	0.850105	1.97325	0	0.00157207	0.041	2267	tags=57%, list=4%, signal=59%
GO_SPINDLE	351	0.662275	1.97287	0	0.00156366	0.041	7217	tags=44%, list=13%, signal=51%
GO_POSITIVE_REGULATION_OF_CELL_CYCLE_PROCESS	294	0.635578	1.97265	0	0.00154482	0.041	4850	tags=37%, list=9%, signal=40%
GO_POSITIVE_REGULATION_OF_DOUBLE_STRAND_BREAK_REPAIR	28	0.79313	1.97172	0	0.00157851	0.041	3859	tags=54%, list=7%, signal=58%
GO_MITOTIC_METAPHASE_PLATE_CONGRESSION	47	0.767949	1.97047	0	0.00162405	0.042	1507	tags=40%, list=3%, signal=42%
GO_NUCLEOSOME_ORGANIZATION	108	0.7156	1.96982	0	0.00161541	0.043	3543	tags=42%, list=6%, signal=44%
GO_DNA_GEOMETRIC_CHANGE	113	0.737576	1.96957	0	0.00159684	0.043	3984	tags=44%, list=7%, signal=48%
GO_REGULATION_OF_CELL_CYCLE_PHASE_TRANSITION	461	0.642178	1.96933	0	0.0015787	0.043	9270	tags=46%, list=17%, signal=55%
GO_DNA_REPLICATION_INDEPENDENT_NUCLEOSOME_ORGANIZATION	35	0.862921	1.96828	0	0.00161222	0.045	1918	tags=66%, list=4%, signal=68%
GO_REGULATION_OF_CENTROSOME_DUPLICATION	43	0.733391	1.9666	0	0.00163924	0.046	4722	tags=49%, list=9%, signal=53%
GO_NEGATIVE_REGULATION_OF_CHROMOSOME_ORGANIZATION	131	0.698458	1.96598	0	0.00162123	0.046	4757	tags=43%, list=9%, signal=47%
GO_POSITIVE_REGULATION_OF_DNA_RECOMBINATION	38	0.716834	1.964	0	0.00168675	0.049	4822	tags=45%, list=9%, signal=49%
GO_DNA_HELICASE_ACTIVITY	75	0.785046	1.96348	0	0.00172936	0.049	3983	tags=52%, list=7%, signal=56%
GO_CHROMATIN_REMODELING_AT_CENTROMERE	28	0.905762	1.96282	0	0.00176965	0.05	1918	tags=75%, list=4%, signal=78%
GO_HISTONE_KINASE_ACTIVITY	15	0.857446	1.96127	0	0.00179203	0.051	244	tags=47%, list=0%, signal=47%
GO_CONDENSED_NUCLEAR_CHROMOSOME_KINETOCHORE	17	0.95103	1.96035	0	0.00180532	0.051	1918	tags=82%, list=4%, signal=85%
GO_CYTOSKELETON_DEPENDENT_CYTOKINESIS	85	0.680443	1.95876	0	0.00187814	0.052	4918	tags=42%, list=9%, signal=46%
GO_ERROR_PRONE_TRANSLESION_SYNTHESIS	21	0.852025	1.95843	0	0.0018685	0.052	2267	tags=57%, list=4%, signal=60%
GO_NEGATIVE_REGULATION_OF_CELL_CYCLE_PHASE_TRANSITION	249	0.656407	1.95803	0	0.00185906	0.052	4599	tags=37%, list=8%, signal=41%
GO_NEGATIVE_REGULATION_OF_MITOTIC_CELL_CYCLE	322	0.631433	1.95706	0	0.0018488	0.052	7544	tags=42%, list=14%, signal=48%
GO_MICROTUBULE_ORGANIZING_CENTER_ORGANIZATION	132	0.686831	1.95665	0	0.00183921	0.052	4850	tags=43%, list=9%, signal=47%
GO_CILIARY_BASAL_BODY_PLASMA_MEMBRANE_DOCKING	94	0.708383	1.95655	0	0.00183033	0.052	7920	tags=56%, list=14%, signal=66%
GO_CIS_TRANS_ISOMERASE_ACTIVITY	38	0.695161	1.95571	0	0.00182947	0.053	5481	tags=50%, list=10%, signal=56%
GO_NUCLEOBASE_CONTAINING_SMALL_MOLECULE_INTERCONVERSION	26	0.729253	1.95265	0.00205761	0.00192604	0.059	8681	tags=46%, list=16%, signal=55%
GO_CHROMATIN_ASSEMBLY_OR_DISASSEMBLY	143	0.688967	1.95074	0	0.00196071	0.061	4466	tags=44%, list=8%, signal=48%
GO_NUCLEOTIDE_EXCISION_REPAIR_DNA_INCISION	39	0.765099	1.9501	0	0.00199285	0.062	6297	tags=56%, list=12%, signal=64%
GO_SIGNAL_TRANSDUCTION_INVOLVED_IN_CELL_CYCLE_CHECKPOINT	70	0.733111	1.94916	0	0.00200316	0.062	3805	tags=43%, list=7%, signal=46%
GO_KINETOCHORE_ORGANIZATION	20	0.92271	1.94313	0	0.00219738	0.068	1154	tags=70%, list=2%, signal=71%
GO_DNA_REPLICATION_INITIATION	39	0.860012	1.9427	0	0.00220173	0.069	1737	tags=62%, list=3%, signal=64%
GO_CYTOKINESIS	156	0.647073	1.94013	0	0.00229919	0.073	4918	tags=38%, list=9%, signal=41%
GO_PROTEIN_LOCALIZATION_TO_CHROMOSOME	74	0.740028	1.93994	0	0.00229394	0.073	4546	tags=49%, list=8%, signal=53%
GO_SINGLE_STRANDED_RNA_BINDING	87	0.685432	1.93987	0	0.0022809	0.073	6842	tags=47%, list=13%, signal=54%
GO_SINGLE_STRANDED_DNA_BINDING	107	0.706232	1.93934	0	0.00227113	0.074	6842	tags=52%, list=13%, signal=60%
GO_INO80_TYPE_COMPLEX	25	0.768414	1.93908	0	0.00229044	0.075	5449	tags=56%, list=10%, signal=62%
GO_POSTREPLICATION_REPAIR	49	0.749999	1.93835	0	0.00231311	0.076	5786	tags=55%, list=11%, signal=62%
GO_POSITIVE_REGULATION_OF_CELL_CYCLE_PHASE_TRANSITION	108	0.652001	1.93643	0	0.00234342	0.078	4125	tags=32%, list=8%, signal=35%
GO_CENTRIOLE	131	0.669949	1.93517	0	0.00239703	0.08	6700	tags=46%, list=12%, signal=52%
GO_REGULATION_OF_CELL_CYCLE_ARREST	103	0.639325	1.9331	0	0.00250695	0.084	10768	tags=56%, list=20%, signal=70%
GO_TRANSLESION_SYNTHESIS	39	0.746766	1.93232	0	0.0025219	0.084	5786	tags=51%, list=11%, signal=57%
GO_DNA_PACKAGING_COMPLEX	23	0.829039	1.93143	0	0.00258151	0.085	1941	tags=48%, list=4%, signal=50%
GO_DNA_REPLICATION_ORIGIN_BINDING	23	0.90776	1.9301	0	0.0026409	0.087	1737	tags=70%, list=3%, signal=72%
GO_MIDBODY	169	0.655568	1.92741	0	0.00278048	0.091	8347	tags=45%, list=15%, signal=53%
GO_REGULATION_OF_DNA_RECOMBINATION	86	0.66297	1.92651	0	0.00277714	0.091	6598	tags=41%, list=12%, signal=46%
GO_BASE_EXCISION_REPAIR	40	0.743874	1.92581	0	0.00276467	0.092	5036	tags=45%, list=9%, signal=50%
GO_CELL_CYCLE_G1_S_PHASE_TRANSITION	295	0.635708	1.92527	0	0.00277963	0.092	4054	tags=33%, list=7%, signal=35%
GO_HOMOLOGOUS_RECOMBINATION	52	0.663631	1.9248	0.00193798	0.00281115	0.095	6598	tags=46%, list=12%, signal=52%
GO_TELOMERE_MAINTENANCE_VIA_SEMI_CONSERVATIVE_REPLICATION	27	0.861074	1.92472	0	0.00280004	0.095	2267	tags=67%, list=4%, signal=70%
GO_NEGATIVE_REGULATION_OF_CELL_CYCLE_G2_M_PHASE_TRANSITION	98	0.689954	1.92334	0	0.00290708	0.098	9590	tags=53%, list=18%, signal=64%
GO_FEMALE_MEIOTIC_NUCLEAR_DIVISION	28	0.745506	1.92282	0	0.00291974	0.099	2336	tags=46%, list=4%, signal=48%
GO_RESPONSE_TO_IONIZING_RADIATION	136	0.669003	1.92183	0	0.00293839	0.1	10480	tags=60%, list=19%, signal=74%
GO_MITOTIC_DNA_INTEGRITY_CHECKPOINT	103	0.69326	1.92016	0	0.00302135	0.105	3805	tags=42%, list=7%, signal=45%
GO_KINETOCHORE_ASSEMBLY	15	0.894394	1.91939	0	0.00303581	0.105	1154	tags=60%, list=2%, signal=61%
GO_CATALYTIC_ACTIVITY_ACTING_ON_DNA	200	0.68155	1.91841	0	0.00309405	0.105	5796	tags=43%, list=11%, signal=48%
GO_POSITIVE_REGULATION_OF_CELL_CYCLE_ARREST	79	0.671831	1.91763	0	0.0031154	0.106	4850	tags=44%, list=9%, signal=49%
GO_REGULATION_OF_TRANSCRIPTION_INVOLVED_IN_G1_S_TRANSITION_OF_MITOTIC_CELL_CYCLE	35	0.792204	1.91717	0	0.00313221	0.106	3276	tags=57%, list=6%, signal=61%
GO_MITOTIC_CYTOKINESIS	71	0.685598	1.91701	0	0.00311567	0.106	4918	tags=42%, list=9%, signal=46%
GO_PROTEIN_LOCALIZATION_TO_CHROMOSOME_CENTROMERIC_REGION	20	0.860178	1.91557	0	0.00316408	0.107	1154	tags=60%, list=2%, signal=61%
GO_NUCLEAR_PERIPHERY	130	0.666447	1.91491	0	0.00317942	0.107	5957	tags=45%, list=11%, signal=51%
GO_MITOTIC_G1_S_TRANSITION_CHECKPOINT	63	0.70832	1.91478	0	0.00315655	0.107	3805	tags=44%, list=7%, signal=48%
GO_POLY_PURINE_TRACT_BINDING	29	0.756288	1.91478	0	0.003134	0.107	4416	tags=52%, list=8%, signal=56%
GO_DAMAGED_DNA_BINDING	64	0.748464	1.91162	0	0.0033295	0.113	2913	tags=48%, list=5%, signal=51%
GO_TELOMERE_ORGANIZATION	143	0.703641	1.91099	0.00210084	0.00333574	0.113	5244	tags=48%, list=10%, signal=53%
GO_REGULATION_OF_DNA_REPLICATION	108	0.685236	1.90921	0	0.00342987	0.12	10145	tags=63%, list=19%, signal=77%
GO_DNA_DOUBLE_STRAND_BREAK_PROCESSING	24	0.763281	1.90716	0	0.00351044	0.123	1574	tags=38%, list=3%, signal=39%
GO_HELICASE_ACTIVITY	156	0.689276	1.9056	0	0.00361533	0.127	6352	tags=47%, list=12%, signal=53%
GO_NUCLEOTIDE_EXCISION_REPAIR	109	0.689754	1.90286	0	0.00388736	0.143	4109	tags=39%, list=8%, signal=42%
GO_CENTROSOME_SEPARATION	15	0.854689	1.90222	0	0.00392342	0.145	2374	tags=67%, list=4%, signal=70%
GO_MISMATCH_REPAIR	38	0.760504	1.90173	0	0.00395184	0.146	6598	tags=55%, list=12%, signal=63%
GO_INTERCELLULAR_BRIDGE	70	0.636733	1.90116	0	0.00395675	0.148	5465	tags=33%, list=10%, signal=36%
GO_PROTEIN_LOCALIZATION_TO_KINETOCHORE	16	0.884939	1.901	0	0.00393037	0.148	4546	tags=81%, list=8%, signal=89%
GO_U1_SNRNP	33	0.687759	1.89969	0	0.00401944	0.152	2725	tags=36%, list=5%, signal=38%
GO_SPINDLE_MICROTUBULE	64	0.708527	1.89954	0	0.00400461	0.152	4827	tags=44%, list=9%, signal=48%
GO_DNA_STRAND_ELONGATION	25	0.883488	1.89948	0	0.00397844	0.152	1737	tags=68%, list=3%, signal=70%
GO_DNA_HELICASE_COMPLEX	15	0.832657	1.8934	0	0.00455286	0.171	5449	tags=73%, list=10%, signal=81%
GO_G0_TO_G1_TRANSITION	44	0.730551	1.89044	0	0.00482228	0.184	6665	tags=55%, list=12%, signal=62%
GO_POSITIVE_REGULATION_OF_CHROMOSOME_SEGREGATION	30	0.813932	1.88944	0	0.00488641	0.186	1949	tags=50%, list=4%, signal=52%
GO_HOMOLOGOUS_CHROMOSOME_SEGREGATION	53	0.624796	1.88901	0	0.0049017	0.187	2336	tags=30%, list=4%, signal=32%
GO_NUCLEAR_PORE	83	0.662267	1.88793	0	0.00497	0.19	10816	tags=61%, list=20%, signal=76%
GO_MOTOR_ACTIVITY	132	0.56724	1.88716	0	0.00500179	0.191	8540	tags=38%, list=16%, signal=45%
GO_REGULATION_OF_SIGNAL_TRANSDUCTION_BY_P53_CLASS_MEDIATOR	173	0.641406	1.88577	0	0.00506681	0.195	6892	tags=43%, list=13%, signal=49%
GO_REGULATION_OF_CENTRIOLE_REPLICATION	22	0.782321	1.88344	0	0.00527352	0.202	2408	tags=50%, list=4%, signal=52%
GO_POSITIVE_REGULATION_OF_RESPONSE_TO_DNA_DAMAGE_STIMULUS	92	0.646317	1.8832	0	0.00526789	0.202	10300	tags=53%, list=19%, signal=66%
GO_SYNAPTONEMAL_STRUCTURE	40	0.639159	1.88248	0	0.00533269	0.205	4107	tags=38%, list=8%, signal=41%
GO_NUCLEAR_REPLICATION_FORK	41	0.785089	1.88109	0	0.00545565	0.209	2267	tags=46%, list=4%, signal=48%
GO_ATPASE_ACTIVITY	407	0.606248	1.88058	0	0.00550397	0.21	10020	tags=45%, list=18%, signal=55%
GO_CYTOKINETIC_PROCESS	39	0.684495	1.87974	0	0.00555681	0.213	8035	tags=54%, list=15%, signal=63%
GO_CHROMOSOME_TELOMERIC_REGION	134	0.690532	1.8797	0	0.00552354	0.213	3857	tags=43%, list=7%, signal=46%
GO_NUCLEAR_CHROMOSOME_TELOMERIC_REGION	97	0.711125	1.87769	0	0.00569114	0.218	3857	tags=44%, list=7%, signal=48%
GO_CHROMATIN_REMODELING	182	0.643255	1.87655	0	0.00576349	0.22	7336	tags=46%, list=13%, signal=52%
GO_POSITIVE_REGULATION_OF_CELL_CYCLE	386	0.587035	1.87603	0	0.00580511	0.22	7782	tags=39%, list=14%, signal=45%
GO_NEGATIVE_REGULATION_OF_CENTROSOME_CYCLE	15	0.770459	1.87447	0.00198807	0.00594401	0.224	2408	tags=40%, list=4%, signal=42%
GO_NUCLEAR_MATRIX	108	0.646962	1.87386	0	0.00594107	0.224	5874	tags=42%, list=11%, signal=47%
GO_OOCYTE_MATURATION	24	0.748927	1.87321	0	0.00597741	0.225	10156	tags=67%, list=19%, signal=82%
GO_MITOTIC_DNA_REPLICATION	15	0.908039	1.86998	0	0.00645585	0.24	3381	tags=80%, list=6%, signal=85%
GO_POSITIVE_REGULATION_OF_MITOTIC_CELL_CYCLE	163	0.611244	1.86987	0	0.00642872	0.24	9265	tags=43%, list=17%, signal=52%
GO_ESTABLISHMENT_OF_MITOTIC_SPINDLE_LOCALIZATION	35	0.740084	1.86921	0	0.00645168	0.241	10187	tags=69%, list=19%, signal=84%
GO_ATTACHMENT_OF_MITOTIC_SPINDLE_MICROTUBULES_TO_KINETOCHORE	15	0.863051	1.86903	0	0.006441	0.241	1367	tags=53%, list=3%, signal=55%
GO_TRANSCRIPTION_COUPLED_NUCLEOTIDE_EXCISION_REPAIR	73	0.707806	1.86692	0	0.00673675	0.247	4012	tags=41%, list=7%, signal=44%
GO_DNA_DEPENDENT_DNA_REPLICATION_MAINTENANCE_OF_FIDELITY	40	0.764605	1.86485	0	0.00691074	0.253	3983	tags=52%, list=7%, signal=57%
GO_REGULATION_OF_DOUBLE_STRAND_BREAK_REPAIR_VIA_NONHOMOLOGOUS_END_JOINING	21	0.742763	1.8641	0	0.00699353	0.254	2259	tags=43%, list=4%, signal=45%
GO_POSITIVE_REGULATION_OF_DNA_REPAIR	59	0.677683	1.86332	0	0.00704189	0.256	3984	tags=42%, list=7%, signal=46%
GO_NUCLEAR_TRANSCRIBED_MRNA_CATABOLIC_PROCESS_EXONUCLEOLYTIC	35	0.749572	1.86142	0	0.00726089	0.262	4822	tags=60%, list=9%, signal=66%
GO_REGULATION_OF_UBIQUITIN_PROTEIN_TRANSFERASE_ACTIVITY	54	0.664164	1.85992	0	0.0073762	0.266	4235	tags=37%, list=8%, signal=40%
GO_TRANSCRIPTION_FACTOR_TFIID_COMPLEX	33	0.718654	1.85946	0	0.00740257	0.266	6874	tags=55%, list=13%, signal=62%
GO_RAN_GTPASE_BINDING	41	0.66855	1.85923	0	0.00737962	0.267	6657	tags=46%, list=12%, signal=53%
GO_DNA_UNWINDING_INVOLVED_IN_DNA_REPLICATION	15	0.848775	1.85849	0	0.00744411	0.267	407	tags=47%, list=1%, signal=47%
GO_REPLICATION_FORK_PROCESSING	31	0.761282	1.85829	0	0.00741426	0.268	3983	tags=55%, list=7%, signal=59%
GO_RESPONSE_TO_UV	135	0.626547	1.85818	0	0.0073888	0.269	6345	tags=39%, list=12%, signal=44%
GO_DNA_DIRECTED_DNA_POLYMERASE_ACTIVITY	23	0.754696	1.85728	0	0.00747222	0.27	5036	tags=48%, list=9%, signal=53%
GO_REPLISOME	26	0.786785	1.85687	0	0.00753957	0.271	5227	tags=58%, list=10%, signal=64%
GO_SIGNAL_TRANSDUCTION_BY_P53_CLASS_MEDIATOR	259	0.614312	1.85602	0	0.00761074	0.275	5649	tags=38%, list=10%, signal=42%
GO_NUCLEAR_UBIQUITIN_LIGASE_COMPLEX	42	0.707341	1.85515	0	0.00773485	0.281	2561	tags=38%, list=5%, signal=40%
GO_DNA_STRAND_ELONGATION_INVOLVED_IN_DNA_REPLICATION	19	0.917988	1.85293	0	0.00798158	0.289	1737	tags=79%, list=3%, signal=82%
GO_CELLULAR_RESPONSE_TO_UV	78	0.631555	1.85211	0	0.00806172	0.292	6345	tags=38%, list=12%, signal=43%
GO_MITOTIC_RECOMBINATION	21	0.760756	1.85169	0	0.00808073	0.294	8765	tags=71%, list=16%, signal=85%
GO_SITE_OF_DOUBLE_STRAND_BREAK	52	0.709911	1.85162	0	0.0080395	0.294	5786	tags=50%, list=11%, signal=56%
GO_DNA_BIOSYNTHETIC_PROCESS	182	0.622879	1.85157	0	0.00801637	0.294	5786	tags=38%, list=11%, signal=43%
GO_REGULATION_OF_CYCLIN_DEPENDENT_PROTEIN_KINASE_ACTIVITY	102	0.599622	1.84876	0	0.00846153	0.299	6146	tags=35%, list=11%, signal=40%
GO_POSITIVE_REGULATION_OF_DNA_REPLICATION	39	0.696861	1.8482	0	0.0084882	0.3	7241	tags=62%, list=13%, signal=71%
GO_NUCLEIC_ACID_PHOSPHODIESTER_BOND_HYDROLYSIS	297	0.59257	1.84693	0	0.00861188	0.302	10335	tags=49%, list=19%, signal=60%
GO_SMALL_NUCLEAR_RIBONUCLEOPROTEIN_COMPLEX	94	0.62968	1.84646	0	0.00861942	0.302	6828	tags=43%, list=12%, signal=49%
GO_REGULATION_OF_DNA_DEPENDENT_DNA_REPLICATION	51	0.748602	1.84635	0.00207039	0.00858562	0.302	4783	tags=53%, list=9%, signal=58%
GO_REGULATION_OF_UBIQUITIN_PROTEIN_LIGASE_ACTIVITY	24	0.783747	1.84634	0	0.00854333	0.302	2912	tags=50%, list=5%, signal=53%
GO_POSITIVE_REGULATION_OF_UBIQUITIN_PROTEIN_TRANSFERASE_ACTIVITY	35	0.68027	1.84461	0	0.00873872	0.308	4235	tags=37%, list=8%, signal=40%
GO_REGULATION_OF_DNA_REPAIR	115	0.657287	1.84351	0	0.00889975	0.31	3984	tags=37%, list=7%, signal=40%
GO_REGULATION_OF_RESPONSE_TO_DNA_DAMAGE_STIMULUS	204	0.618468	1.84307	0	0.00893664	0.312	10480	tags=49%, list=19%, signal=60%
GO_MITOTIC_CHROMOSOME_CONDENSATION	15	0.887426	1.84301	0	0.00889804	0.312	1152	tags=67%, list=2%, signal=68%
GO_INTRA_S_DNA_DAMAGE_CHECKPOINT	15	0.772165	1.84252	0.0039604	0.00899723	0.315	6892	tags=73%, list=13%, signal=84%
GO_RNA_CATABOLIC_PROCESS	397	0.631774	1.8416	0	0.00909457	0.319	10697	tags=57%, list=20%, signal=70%
GO_EXORIBONUCLEASE_COMPLEX	25	0.741364	1.84058	0	0.0091888	0.321	4822	tags=56%, list=9%, signal=61%
GO_SPINDLE_LOCALIZATION	49	0.699438	1.83946	0	0.00929864	0.323	10187	tags=63%, list=19%, signal=78%
GO_REGULATION_OF_CELL_CYCLE_CHECKPOINT	31	0.743401	1.83896	0	0.00933361	0.325	6503	tags=58%, list=12%, signal=66%
GO_MRNA_EXPORT_FROM_NUCLEUS	111	0.694318	1.83706	0	0.00954468	0.328	9025	tags=64%, list=17%, signal=76%
GO_MEMBRANE_DOCKING	178	0.596143	1.83297	0.0019802	0.0102697	0.338	9358	tags=43%, list=17%, signal=52%
GO_RRNA_CATABOLIC_PROCESS	20	0.719397	1.83182	0.00194932	0.0104279	0.34	4822	tags=50%, list=9%, signal=55%
GO_NON_RECOMBINATIONAL_REPAIR	75	0.669598	1.83131	0	0.0104435	0.341	8765	tags=52%, list=16%, signal=62%
GO_MITOTIC_SPINDLE_POLE	30	0.740638	1.83012	0	0.0105962	0.343	7368	tags=63%, list=13%, signal=73%
GO_MRNA_5_UTR_BINDING	26	0.739679	1.82995	0	0.010582	0.344	9159	tags=65%, list=17%, signal=79%
GO_SM_LIKE_PROTEIN_FAMILY_COMPLEX	106	0.624975	1.82982	0	0.0105468	0.344	6828	tags=43%, list=12%, signal=49%
GO_MEMBRANE_DISASSEMBLY	16	0.768012	1.82959	0	0.0105553	0.345	2374	tags=44%, list=4%, signal=46%
GO_MRNA_TRANSPORT	148	0.65638	1.82449	0	0.0114114	0.359	9243	tags=59%, list=17%, signal=71%
GO_ESTABLISHMENT_OF_SPINDLE_ORIENTATION	36	0.69098	1.82438	0	0.0113825	0.36	10187	tags=61%, list=19%, signal=75%
GO_REGULATION_OF_CHROMOSOME_ORGANIZATION	333	0.614154	1.82415	0.00205339	0.011378	0.36	7194	tags=41%, list=13%, signal=47%
GO_ANAPHASE_PROMOTING_COMPLEX_DEPENDENT_CATABOLIC_PROCESS	82	0.711804	1.82306	0	0.011529	0.362	4084	tags=46%, list=7%, signal=50%
GO_CATALYTIC_STEP_2_SPLICEOSOME	85	0.733355	1.82303	0	0.0114777	0.362	5318	tags=59%, list=10%, signal=65%
GO_POSITIVE_REGULATION_OF_MITOTIC_SISTER_CHROMATID_SEGREGATION	19	0.798003	1.8209	0	0.0119009	0.37	8130	tags=63%, list=15%, signal=74%
GO_SNRNA_BINDING	52	0.640694	1.81876	0	0.0121965	0.374	10727	tags=56%, list=20%, signal=69%
GO_SITE_OF_DNA_DAMAGE	70	0.683068	1.81825	0.002079	0.0122364	0.377	3983	tags=41%, list=7%, signal=45%
GO_DNA_REPLICATION_CHECKPOINT	17	0.862158	1.81805	0	0.0122223	0.378	2571	tags=65%, list=5%, signal=68%
GO_REGULATION_OF_CELL_DIVISION	167	0.579173	1.81781	0	0.0122389	0.379	7168	tags=34%, list=13%, signal=39%
GO_NEGATIVE_REGULATION_OF_DNA_REPAIR	29	0.751329	1.8176	0	0.0122477	0.383	1571	tags=41%, list=3%, signal=43%
GO_POSITIVE_REGULATION_OF_NUCLEAR_DIVISION	68	0.601105	1.81714	0	0.0122951	0.384	13145	tags=57%, list=24%, signal=75%
GO_ATP_DEPENDENT_MICROTUBULE_MOTOR_ACTIVITY	34	0.64351	1.81697	0	0.0122748	0.384	8540	tags=44%, list=16%, signal=52%
GO_MATURATION_OF_5_8S_RRNA	35	0.753578	1.81693	0.00204499	0.0122381	0.384	7942	tags=66%, list=15%, signal=77%
GO_ENDONUCLEASE_ACTIVITY_ACTIVE_WITH_EITHER_RIBO_OR_DEOXYRIBONUCLEIC_ACIDS_AND_PRODUCING_5_PHOSPHOMONOESTERS	42	0.640418	1.81668	0	0.0122387	0.384	7554	tags=45%, list=14%, signal=52%
GO_EXIT_FROM_MITOSIS	28	0.670361	1.81639	0.002	0.0122682	0.385	7168	tags=39%, list=13%, signal=45%
GO_NEGATIVE_REGULATION_OF_CELL_AGING	27	0.660281	1.81482	0.00396825	0.0126459	0.396	9267	tags=59%, list=17%, signal=71%
GO_MICROTUBULE_ORGANIZING_CENTER_LOCALIZATION	29	0.722081	1.81343	0.00198807	0.0129853	0.402	8161	tags=55%, list=15%, signal=65%
GO_NEGATIVE_REGULATION_OF_CELL_CYCLE_G1_S_PHASE_TRANSITION	120	0.603825	1.81315	0	0.0129972	0.404	3805	tags=30%, list=7%, signal=32%
GO_MULTI_ORGANISM_LOCALIZATION	64	0.6771	1.81208	0	0.0132079	0.409	10280	tags=63%, list=19%, signal=77%
GO_DNA_SECONDARY_STRUCTURE_BINDING	33	0.744279	1.81204	0	0.0131588	0.409	3250	tags=58%, list=6%, signal=61%
GO_POLY_A_BINDING	23	0.720215	1.81195	0	0.0131117	0.409	4186	tags=48%, list=8%, signal=52%
GO_VIRAL_GENE_EXPRESSION	192	0.700286	1.81152	0.0021097	0.0131183	0.41	9275	tags=66%, list=17%, signal=79%
GO_ESTABLISHMENT_OF_PROTEIN_LOCALIZATION_TO_CHROMOSOME	23	0.767224	1.81048	0	0.0133124	0.412	7843	tags=65%, list=14%, signal=76%
GO_DNA_POLYMERASE_ACTIVITY	30	0.720198	1.81041	0.00206612	0.0132693	0.412	9067	tags=57%, list=17%, signal=68%
GO_NUCLEASE_ACTIVITY	198	0.574688	1.80878	0	0.0135373	0.417	7009	tags=38%, list=13%, signal=44%
GO_CELL_CYCLE_ARREST	229	0.567502	1.80814	0	0.0136078	0.418	10768	tags=44%, list=20%, signal=54%
GO_NUCLEAR_TRANSCRIBED_MRNA_CATABOLIC_PROCESS	200	0.67483	1.80813	0.00410678	0.0135529	0.418	9397	tags=63%, list=17%, signal=75%
GO_PRECATALYTIC_SPLICEOSOME	52	0.742568	1.80736	0	0.0136507	0.418	5282	tags=62%, list=10%, signal=68%
GO_SISTER_CHROMATID_COHESION	54	0.695556	1.8063	0	0.0137632	0.419	6812	tags=50%, list=12%, signal=57%
GO_CYTOSOLIC_SMALL_RIBOSOMAL_SUBUNIT	45	0.797252	1.80611	0.00619835	0.0137387	0.419	5383	tags=67%, list=10%, signal=74%
GO_CELL_DIVISION_SITE	58	0.632416	1.80608	0	0.0136895	0.419	7152	tags=45%, list=13%, signal=52%
GO_MEIOTIC_CHROMOSOME_SEPARATION	22	0.721155	1.80573	0.00201613	0.0137221	0.421	6598	tags=55%, list=12%, signal=62%
GO_CLEAVAGE_FURROW	50	0.641636	1.80568	0.00203252	0.0136787	0.421	7152	tags=46%, list=13%, signal=53%
GO_CYCLIN_DEPENDENT_PROTEIN_KINASE_HOLOENZYME_COMPLEX	42	0.681554	1.80484	0	0.0138459	0.423	569	tags=31%, list=1%, signal=31%
GO_RRNA_TRANSCRIPTION	28	0.759842	1.80482	0.00204918	0.0138211	0.424	11036	tags=82%, list=20%, signal=103%
GO_TRANSCRIPTION_BY_RNA_POLYMERASE_I	61	0.673291	1.8046	0.00205761	0.0138103	0.425	6773	tags=51%, list=12%, signal=58%
GO_OOCYTE_DIFFERENTIATION	48	0.602596	1.80314	0	0.0141311	0.434	10607	tags=46%, list=19%, signal=57%
GO_REGULATION_OF_TRANSCRIPTION_BY_RNA_POLYMERASE_I	27	0.7374	1.80233	0	0.0142207	0.437	6773	tags=59%, list=12%, signal=68%
GO_RIBONUCLEOPROTEIN_COMPLEX_SUBUNIT_ORGANIZATION	225	0.633041	1.80133	0.00212314	0.0144427	0.44	12364	tags=60%, list=23%, signal=77%
GO_MATURATION_OF_5_8S_RRNA_FROM_TRICISTRONIC_RRNA_TRANSCRIPT_SSU_RRNA_5_8S_RRNA_LSU_RRNA	25	0.771411	1.80072	0.00206612	0.0145464	0.445	7942	tags=68%, list=15%, signal=80%
GO_ENDONUCLEASE_ACTIVITY	119	0.564944	1.79979	0	0.0147068	0.446	7554	tags=37%, list=14%, signal=43%
GO_PROMOTER_SPECIFIC_CHROMATIN_BINDING	57	0.646779	1.79869	0	0.0149625	0.451	6305	tags=44%, list=12%, signal=50%
GO_DNA_POLYMERASE_COMPLEX	22	0.799419	1.79647	0	0.0154265	0.454	5227	tags=68%, list=10%, signal=75%
GO_NUCLEAR_EXPORT	202	0.631033	1.79599	0.00202429	0.0154814	0.456	8161	tags=49%, list=15%, signal=57%
GO_ATP_DEPENDENT_MICROTUBULE_MOTOR_ACTIVITY_PLUS_END_DIRECTED	16	0.773412	1.79469	0.0019685	0.0157572	0.46	132	tags=31%, list=0%, signal=31%
GO_RNA_LOCALIZATION	231	0.632243	1.79437	0.00203666	0.0157496	0.46	9243	tags=54%, list=17%, signal=64%
GO_NEGATIVE_REGULATION_OF_RESPONSE_TO_DNA_DAMAGE_STIMULUS	74	0.62784	1.79386	0	0.0158077	0.462	9977	tags=50%, list=18%, signal=61%
GO_5_3_EXONUCLEASE_ACTIVITY	17	0.761401	1.79339	0.00204499	0.0158774	0.463	2222	tags=47%, list=4%, signal=49%
GO_RRNA_METABOLIC_PROCESS	224	0.658401	1.79286	0	0.0159242	0.466	8585	tags=55%, list=16%, signal=65%
GO_NEGATIVE_REGULATION_OF_GENE_EXPRESSION_EPIGENETIC	60	0.652052	1.79252	0	0.0159234	0.468	6908	tags=47%, list=13%, signal=53%
GO_RIBONUCLEOPROTEIN_COMPLEX_BIOGENESIS	454	0.632925	1.7907	0	0.016353	0.474	9527	tags=53%, list=17%, signal=64%
GO_SINGLE_STRANDED_DNA_HELICASE_ACTIVITY	18	0.927618	1.78945	0	0.0165522	0.478	1674	tags=83%, list=3%, signal=86%
GO_TBP_CLASS_PROTEIN_BINDING	26	0.730809	1.7893	0	0.0165222	0.478	4315	tags=42%, list=8%, signal=46%
GO_ERROR_FREE_TRANSLESION_SYNTHESIS	21	0.783182	1.78718	0.00203666	0.0169875	0.481	2267	tags=57%, list=4%, signal=60%
GO_POSITIVE_REGULATION_OF_MITOTIC_NUCLEAR_DIVISION	54	0.639762	1.78678	0	0.0170395	0.482	7143	tags=43%, list=13%, signal=49%
GO_REGULATION_OF_MEIOTIC_CELL_CYCLE	50	0.588788	1.78593	0	0.0171389	0.486	10156	tags=50%, list=19%, signal=61%
GO_TRANSCRIPTION_ELONGATION_FROM_RNA_POLYMERASE_I_PROMOTER	30	0.708331	1.78524	0.00203252	0.0172624	0.487	6297	tags=57%, list=12%, signal=64%
GO_PROTEIN_DNA_COMPLEX	110	0.617326	1.78519	0	0.0172278	0.487	7637	tags=40%, list=14%, signal=46%
GO_CLEAVAGE_INVOLVED_IN_RRNA_PROCESSING	28	0.751676	1.78474	0.00610998	0.0172704	0.488	7942	tags=68%, list=15%, signal=79%
GO_GLUTAMINE_METABOLIC_PROCESS	21	0.69197	1.78434	0.00623701	0.0172949	0.49	6837	tags=38%, list=13%, signal=44%
GO_REGULATION_OF_CELL_CYCLE_G1_S_PHASE_TRANSITION	191	0.56929	1.78365	0	0.017392	0.494	10768	tags=40%, list=20%, signal=50%
GO_FLEMMING_BODY	31	0.667228	1.78115	0	0.0179889	0.501	9161	tags=45%, list=17%, signal=54%
GO_HOST_CELLULAR_COMPONENT	62	0.681368	1.78058	0	0.0180608	0.502	10280	tags=65%, list=19%, signal=79%
GO_ESTABLISHMENT_OF_PROTEIN_LOCALIZATION_TO_TELOMERE	18	0.785424	1.78034	0	0.0180672	0.502	7843	tags=72%, list=14%, signal=84%
GO_POSITIVE_REGULATION_OF_DNA_METABOLIC_PROCESS	185	0.588501	1.7799	0.00422833	0.0181139	0.502	8765	tags=42%, list=16%, signal=50%
GO_CYCLIN_DEPENDENT_PROTEIN_SERINE_THREONINE_KINASE_REGULATOR_ACTIVITY	48	0.625271	1.77981	0	0.0180663	0.502	10768	tags=48%, list=20%, signal=60%
GO_MICROTUBULE	417	0.542935	1.77941	0	0.0181285	0.504	7452	tags=34%, list=14%, signal=39%
GO_EXONUCLEASE_ACTIVITY_ACTIVE_WITH_EITHER_RIBO_OR_DEOXYRIBONUCLEIC_ACIDS_AND_PRODUCING_5_PHOSPHOMONOESTERS	57	0.662472	1.77856	0.00202429	0.0183605	0.508	5598	tags=44%, list=10%, signal=49%
GO_MIDDLE_EAR_MORPHOGENESIS	20	0.675265	1.77844	0.00206612	0.018359	0.509	11217	tags=65%, list=21%, signal=82%
GO_SEX_CHROMOSOME	25	0.728852	1.77831	0	0.018336	0.51	7983	tags=68%, list=15%, signal=80%
GO_MATURATION_OF_SSU_RRNA_FROM_TRICISTRONIC_RRNA_TRANSCRIPT_SSU_RRNA_5_8S_RRNA_LSU_RRNA	35	0.721744	1.77733	0.00204082	0.0185439	0.514	9159	tags=66%, list=17%, signal=79%
GO_PROTEIN_LOCALIZATION_TO_CHROMATIN	21	0.787958	1.7766	0	0.0187035	0.515	4503	tags=48%, list=8%, signal=52%
GO_HISTONE_MRNA_METABOLIC_PROCESS	22	0.769011	1.77641	0.00412371	0.0186833	0.516	6211	tags=68%, list=11%, signal=77%
GO_GAMMA_TUBULIN_BINDING	28	0.670898	1.7753	0	0.018914	0.517	8021	tags=50%, list=15%, signal=59%
GO_MICROTUBULE_ASSOCIATED_COMPLEX	157	0.53407	1.77512	0.00201207	0.0189119	0.518	9526	tags=37%, list=17%, signal=45%
GO_U2_SNRNP	22	0.767231	1.77433	0	0.0190655	0.521	5705	tags=64%, list=10%, signal=71%
GO_TRNA_TRANSPORT	35	0.75403	1.77411	0	0.0190408	0.522	8802	tags=80%, list=16%, signal=95%
GO_SPLICEOSOMAL_TRI_SNRNP_COMPLEX	44	0.690563	1.77367	0	0.0191135	0.523	5282	tags=50%, list=10%, signal=55%
GO_RNA_EXPORT_FROM_NUCLEUS	142	0.656883	1.77174	0.00203252	0.019638	0.529	9025	tags=58%, list=17%, signal=69%
GO_PRE_MRNA_BINDING	56	0.584006	1.77104	0	0.0198123	0.532	6802	tags=36%, list=12%, signal=41%
GO_PROTEIN_PEPTIDYL_PROLYL_ISOMERIZATION	40	0.618418	1.77027	0.00203252	0.0199749	0.535	9311	tags=52%, list=17%, signal=63%
GO_POSITIVE_REGULATION_OF_DNA_BIOSYNTHETIC_PROCESS	69	0.623217	1.76786	0.00811359	0.0206613	0.544	8176	tags=46%, list=15%, signal=54%
GO_SPLICEOSOMAL_COMPLEX	185	0.653153	1.76665	0.00203252	0.0208901	0.545	8095	tags=52%, list=15%, signal=61%
GO_POSITIVE_REGULATION_OF_PROTEIN_IMPORT	42	0.630554	1.76587	0	0.0210091	0.547	12434	tags=57%, list=23%, signal=74%
GO_CELLULAR_RESPONSE_TO_NITRIC_OXIDE	15	0.681975	1.76517	0.00196078	0.0212226	0.55	873	tags=27%, list=2%, signal=27%
GO_ENDONUCLEASE_COMPLEX	36	0.646796	1.76366	0.00594059	0.0216617	0.554	7554	tags=47%, list=14%, signal=55%
GO_REGULATION_OF_GENE_SILENCING	98	0.622967	1.76365	0	0.0215944	0.554	9752	tags=49%, list=18%, signal=60%
GO_MICROTUBULE_DEPOLYMERIZATION	44	0.608221	1.76354	0.00202429	0.0215563	0.554	7986	tags=41%, list=15%, signal=48%
GO_RNA_3_END_PROCESSING	145	0.650767	1.76279	0.00208768	0.0216978	0.555	8975	tags=52%, list=16%, signal=63%
GO_ESTABLISHMENT_OF_RNA_LOCALIZATION	198	0.615115	1.7608	0.0040568	0.0222391	0.56	9243	tags=52%, list=17%, signal=62%
GO_MIRNA_BINDING	29	0.697982	1.75953	0.00621118	0.0225992	0.564	11592	tags=66%, list=21%, signal=83%
GO_REGULATION_OF_MICROTUBULE_CYTOSKELETON_ORGANIZATION	184	0.579071	1.75933	0.00410678	0.0226317	0.568	8278	tags=41%, list=15%, signal=49%
GO_RIBOSOME_BIOGENESIS	292	0.647409	1.75849	0	0.0228588	0.573	8598	tags=54%, list=16%, signal=64%
GO_POSITIVE_REGULATION_OF_TRANSCRIPTION_BY_RNA_POLYMERASE_I	20	0.756461	1.75695	0.00201207	0.0233466	0.578	6773	tags=65%, list=12%, signal=74%
GO_CHROMATIN_ORGANIZATION_INVOLVED_IN_REGULATION_OF_TRANSCRIPTION	89	0.618347	1.75679	0	0.0233051	0.578	9676	tags=49%, list=18%, signal=60%
GO_PROTEIN_TARGETING_TO_MEMBRANE	200	0.60743	1.75668	0.010395	0.0232728	0.58	9275	tags=52%, list=17%, signal=63%
GO_PROTEIN_SUMOYLATION	80	0.650352	1.75603	0	0.0233918	0.581	12701	tags=61%, list=23%, signal=80%
GO_GENERAL_TRANSCRIPTION_INITIATION_FACTOR_BINDING	44	0.671446	1.75586	0.00204918	0.0233872	0.581	6819	tags=45%, list=12%, signal=52%
GO_REGULATION_OF_MEIOTIC_NUCLEAR_DIVISION	32	0.617042	1.755	0	0.0236798	0.585	10156	tags=56%, list=19%, signal=69%
GO_REGULATION_OF_DNA_METABOLIC_PROCESS	328	0.572575	1.75445	0.0021097	0.0238581	0.587	9025	tags=40%, list=17%, signal=48%
GO_NUCLEAR_TRANSPORT	354	0.578302	1.75441	0.00207469	0.0238085	0.587	10601	tags=47%, list=19%, signal=58%
GO_TRANSLATIONAL_INITIATION	190	0.656027	1.75314	0.0162272	0.0241283	0.589	9524	tags=59%, list=17%, signal=72%
GO_NUCLEAR_HETEROCHROMATIN	29	0.656444	1.75286	0.00407332	0.0241504	0.591	3943	tags=41%, list=7%, signal=45%
GO_NUCLEAR_ENVELOPE_ORGANIZATION	52	0.622085	1.75259	0.00204918	0.0241913	0.594	7766	tags=40%, list=14%, signal=47%
GO_NCRNA_EXPORT_FROM_NUCLEUS	36	0.7277	1.7525	0.00200401	0.0241611	0.594	12701	tags=92%, list=23%, signal=119%
GO_3_5_DNA_HELICASE_ACTIVITY	18	0.843351	1.75245	0	0.0241017	0.594	3454	tags=67%, list=6%, signal=71%
GO_MODULATION_BY_VIRUS_OF_HOST_CELLULAR_PROCESS	19	0.674794	1.75026	0	0.0247931	0.602	9596	tags=58%, list=18%, signal=70%
GO_NEGATIVE_REGULATION_OF_TELOMERE_MAINTENANCE_VIA_TELOMERASE	18	0.740896	1.74858	0	0.0252959	0.605	1973	tags=44%, list=4%, signal=46%
GO_GERM_CELL_NUCLEUS	16	0.656335	1.74715	0.00201207	0.0256223	0.605	6598	tags=44%, list=12%, signal=50%
GO_U2_TYPE_SPLICEOSOMAL_COMPLEX	91	0.666946	1.74667	0.00199601	0.0257266	0.605	5852	tags=49%, list=11%, signal=55%
GO_TERMINATION_OF_RNA_POLYMERASE_I_TRANSCRIPTION	30	0.70017	1.74651	0.00201207	0.0257093	0.605	6297	tags=57%, list=12%, signal=64%
GO_SIGNAL_TRANSDUCTION_IN_RESPONSE_TO_DNA_DAMAGE	126	0.608362	1.74595	0.00207469	0.0258988	0.606	10740	tags=48%, list=20%, signal=59%
GO_NCRNA_PROCESSING	372	0.617735	1.74454	0.00207469	0.0263045	0.611	9749	tags=52%, list=18%, signal=62%
GO_SMALL_RIBOSOMAL_SUBUNIT	72	0.702804	1.74437	0.00623701	0.0262761	0.611	7222	tags=57%, list=13%, signal=66%
GO_RNA_POLYMERASE_COMPLEX	105	0.620282	1.74424	0.0040568	0.0262385	0.611	6874	tags=38%, list=13%, signal=43%
GO_MICROTUBULE_BINDING	252	0.552211	1.74381	0.00207039	0.0262669	0.613	7452	tags=35%, list=14%, signal=40%
GO_DNA_POLYMERASE_BINDING	20	0.736814	1.74289	0.00409836	0.026493	0.614	9067	tags=60%, list=17%, signal=72%
GO_RNA_HELICASE_ACTIVITY	76	0.645745	1.74269	0	0.0265102	0.616	9025	tags=51%, list=17%, signal=61%
GO_TETRAHYDROFOLATE_METABOLIC_PROCESS	18	0.733557	1.74232	0	0.0265381	0.616	5203	tags=61%, list=10%, signal=68%
GO_HISTONE_H3_K27_METHYLATION	16	0.75088	1.74174	0	0.026713	0.618	3943	tags=56%, list=7%, signal=61%
GO_IMPORT_INTO_NUCLEUS	169	0.55573	1.74173	0.002079	0.0266429	0.619	10069	tags=43%, list=18%, signal=52%
GO_POSITIVE_REGULATION_OF_PROTEIN_LOCALIZATION_TO_NUCLEUS	80	0.594951	1.74169	0.00210084	0.0265789	0.619	7843	tags=43%, list=14%, signal=50%
GO_NEGATIVE_REGULATION_OF_DNA_RECOMBINATION	28	0.691387	1.74137	0.00414079	0.0266201	0.62	1763	tags=39%, list=3%, signal=41%
GO_ESTABLISHMENT_OR_MAINTENANCE_OF_MONOPOLAR_CELL_POLARITY	21	0.665636	1.73973	0.00628931	0.0272	0.625	5446	tags=38%, list=10%, signal=42%
GO_ENDORIBONUCLEASE_COMPLEX	30	0.661969	1.73829	0.00612245	0.0276556	0.634	7554	tags=47%, list=14%, signal=54%
GO_POLYSOME	68	0.65835	1.73802	0.0063425	0.0277317	0.637	8598	tags=59%, list=16%, signal=70%
GO_CELL_AGING	107	0.563263	1.73741	0	0.0278521	0.638	9476	tags=41%, list=17%, signal=50%
GO_PEPTIDYL_PROLINE_MODIFICATION	55	0.602926	1.7374	0.00824742	0.0277723	0.638	5481	tags=44%, list=10%, signal=48%
GO_RETROGRADE_VESICLE_MEDIATED_TRANSPORT_GOLGI_TO_ENDOPLASMIC_RETICULUM	85	0.648744	1.73681	0.00409836	0.0279187	0.64	8138	tags=47%, list=15%, signal=55%
GO_U6_SNRNA_BINDING	16	0.732798	1.73606	0.00202429	0.0281209	0.641	5402	tags=56%, list=10%, signal=62%
GO_NUCLEAR_TRANSCRIBED_MRNA_CATABOLIC_PROCESS_NONSENSE_MEDIATED_DECAY	119	0.721514	1.73532	0.0161616	0.0283037	0.643	9275	tags=73%, list=17%, signal=88%
GO_NEGATIVE_REGULATION_OF_MRNA_METABOLIC_PROCESS	80	0.647115	1.7351	0.00632911	0.0283002	0.643	11751	tags=59%, list=22%, signal=75%
GO_NEGATIVE_REGULATION_OF_CELLULAR_SENESCENCE	22	0.661132	1.73379	0.00208333	0.0286535	0.647	9267	tags=64%, list=17%, signal=77%
GO_REGULATION_OF_SISTER_CHROMATID_COHESION	18	0.765707	1.73348	0.00195695	0.028718	0.648	5244	tags=50%, list=10%, signal=55%
GO_NUCLEAR_EXOSOME_RNASE_COMPLEX	15	0.782564	1.73337	0.00202429	0.0286772	0.648	4822	tags=67%, list=9%, signal=73%
GO_NEGATIVE_REGULATION_OF_TELOMERE_MAINTENANCE_VIA_TELOMERE_LENGTHENING	25	0.696128	1.73308	0.01222	0.0287042	0.648	1973	tags=36%, list=4%, signal=37%
GO_EXONUCLEASE_ACTIVITY	79	0.635916	1.73236	0.00207469	0.0288832	0.649	5598	tags=43%, list=10%, signal=48%
GO_POSITIVE_REGULATION_OF_GENE_EXPRESSION_EPIGENETIC	48	0.648443	1.73119	0.0083682	0.0292393	0.65	9593	tags=56%, list=18%, signal=68%
GO_NEGATIVE_REGULATION_OF_DNA_REPLICATION	32	0.673974	1.73063	0.00210526	0.0293736	0.653	10020	tags=59%, list=18%, signal=73%
GO_ANAPHASE_PROMOTING_COMPLEX	22	0.739577	1.73039	0.00203252	0.0293866	0.653	2011	tags=41%, list=4%, signal=42%
GO_TRNA_BINDING	54	0.628916	1.73016	0.00407332	0.0294225	0.654	10020	tags=50%, list=18%, signal=61%
GO_RESPONSE_TO_GAMMA_RADIATION	53	0.641006	1.72881	0.00203252	0.0299246	0.656	9142	tags=51%, list=17%, signal=61%
GO_REGULATION_OF_EXIT_FROM_MITOSIS	17	0.711053	1.7288	0.00199203	0.0298522	0.656	7168	tags=47%, list=13%, signal=54%
GO_NUCLEUS_ORGANIZATION	126	0.586412	1.72872	0.00614754	0.0297919	0.656	9185	tags=42%, list=17%, signal=50%
GO_EXODEOXYRIBONUCLEASE_ACTIVITY	22	0.695353	1.72819	0.00604839	0.0299571	0.657	13238	tags=73%, list=24%, signal=96%
GO_REGULATION_OF_POSTTRANSCRIPTIONAL_GENE_SILENCING	88	0.606521	1.72769	0	0.0300492	0.657	9752	tags=49%, list=18%, signal=59%
GO_NUCLEOBASE_CONTAINING_COMPOUND_TRANSPORT	256	0.572712	1.72726	0.00196464	0.0301655	0.66	10816	tags=50%, list=20%, signal=62%
GO_DEOXYRIBONUCLEASE_ACTIVITY	58	0.597499	1.72718	0.00200401	0.0301148	0.66	12428	tags=57%, list=23%, signal=74%
GO_PROTEIN_LOCALIZATION_TO_ENDOPLASMIC_RETICULUM	142	0.680827	1.72675	0.0167015	0.0302449	0.663	8210	tags=65%, list=15%, signal=77%
GO_SOMATIC_DIVERSIFICATION_OF_IMMUNE_RECEPTORS_VIA_SOMATIC_MUTATION	17	0.738665	1.72575	0.00588235	0.0305666	0.664	6598	tags=35%, list=12%, signal=40%
GO_DNA_TEMPLATED_TRANSCRIPTION_TERMINATION	74	0.671786	1.72575	0.00204082	0.0304844	0.664	8073	tags=57%, list=15%, signal=67%
GO_POSITIVE_REGULATION_OF_CHROMOSOME_ORGANIZATION	174	0.589625	1.72422	0.00410678	0.0310187	0.669	9166	tags=45%, list=17%, signal=54%
GO_RNA_SPLICING	470	0.587066	1.72362	0.00404858	0.0311964	0.672	8095	tags=44%, list=15%, signal=52%
GO_REGULATION_OF_SPINDLE_ORGANIZATION	38	0.661155	1.72294	0	0.0313911	0.674	7970	tags=50%, list=15%, signal=58%
GO_POSITIVE_REGULATION_OF_ISOTYPE_SWITCHING	22	0.673495	1.72179	0.0104384	0.031727	0.675	8688	tags=45%, list=16%, signal=54%
GO_POLY_A_PLUS_MRNA_EXPORT_FROM_NUCLEUS	21	0.657003	1.72107	0.00591716	0.0319734	0.676	8984	tags=48%, list=16%, signal=57%
GO_REGULATION_OF_DNA_BIOSYNTHETIC_PROCESS	106	0.586457	1.72009	0.00824742	0.0323011	0.678	6606	tags=38%, list=12%, signal=43%
GO_UBIQUITIN_PROTEIN_TRANSFERASE_REGULATOR_ACTIVITY	18	0.739471	1.71847	0.00414938	0.0329156	0.685	4235	tags=50%, list=8%, signal=54%
GO_MICROTUBULE_END	33	0.639756	1.71678	0.00606061	0.0335326	0.692	9781	tags=45%, list=18%, signal=55%
GO_STRUCTURAL_CONSTITUENT_OF_NUCLEAR_PORE	27	0.726931	1.71678	0.0040568	0.0334446	0.692	3284	tags=52%, list=6%, signal=55%
GO_REGULATION_OF_GENE_EXPRESSION_EPIGENETIC	143	0.587407	1.71613	0	0.0336181	0.695	9676	tags=48%, list=18%, signal=58%
GO_PROTEIN_LOCALIZATION_TO_CYTOSKELETON	57	0.608236	1.71586	0.0020284	0.0336441	0.697	7263	tags=40%, list=13%, signal=46%
GO_HOMOLOGOUS_CHROMOSOME_PAIRING_AT_MEIOSIS	42	0.580748	1.71536	0.00200401	0.0337032	0.697	4466	tags=33%, list=8%, signal=36%
GO_HETEROCHROMATIN	71	0.626272	1.71528	0.00217391	0.03365	0.697	3943	tags=38%, list=7%, signal=41%
GO_CELLULAR_RESPONSE_TO_HEAT	120	0.593896	1.71507	0.0123711	0.0336493	0.698	9761	tags=45%, list=18%, signal=55%
GO_DNA_DAMAGE_RESPONSE_SIGNAL_TRANSDUCTION_BY_P53_CLASS_MEDIATOR	103	0.597871	1.71489	0	0.033641	0.699	10740	tags=48%, list=20%, signal=59%
GO_NCRNA_METABOLIC_PROCESS	447	0.588594	1.7148	0.00408163	0.0335856	0.699	9749	tags=48%, list=18%, signal=58%
GO_NUCLEOCYTOPLASMIC_CARRIER_ACTIVITY	29	0.704593	1.71452	0.0040404	0.0336646	0.699	4814	tags=48%, list=9%, signal=53%
GO_REGULATION_OF_MRNA_CATABOLIC_PROCESS	199	0.588944	1.71441	0.00212766	0.0336534	0.7	11762	tags=52%, list=22%, signal=66%
GO_CHROMOCENTER	15	0.744729	1.71368	0.00390625	0.0339108	0.704	392	tags=33%, list=1%, signal=34%
GO_NCRNA_3_END_PROCESSING	47	0.670739	1.71299	0.00209205	0.0341392	0.706	5860	tags=40%, list=11%, signal=45%
GO_TRANSPOSITION	27	0.58706	1.71184	0.00198807	0.0345075	0.708	7841	tags=30%, list=14%, signal=35%
GO_NEGATIVE_REGULATION_OF_CELL_DIVISION	18	0.715826	1.71181	0.0021097	0.034433	0.708	407	tags=33%, list=1%, signal=34%
GO_MRNA_3_END_PROCESSING	96	0.660558	1.71099	0.00821355	0.034667	0.709	8975	tags=57%, list=16%, signal=68%
GO_FOUR_WAY_JUNCTION_DNA_BINDING	17	0.805229	1.71047	0	0.0348245	0.711	3250	tags=71%, list=6%, signal=75%
GO_CYCLOSPORIN_A_BINDING	18	0.679589	1.71041	0.00610998	0.034753	0.711	4883	tags=50%, list=9%, signal=55%
GO_RESPONSE_TO_RADIATION	428	0.51624	1.71036	0	0.0346848	0.711	10823	tags=40%, list=20%, signal=50%
GO_ESTABLISHMENT_OF_PROTEIN_LOCALIZATION_TO_ENDOPLASMIC_RETICULUM	115	0.720578	1.70967	0.0206612	0.0349312	0.712	8210	tags=71%, list=15%, signal=84%
GO_CAJAL_BODY	75	0.604019	1.70916	0.00204499	0.0350601	0.712	14117	tags=59%, list=26%, signal=79%
GO_MITOTIC_CYTOKINETIC_PROCESS	23	0.653464	1.70869	0.00410678	0.0351668	0.713	7820	tags=43%, list=14%, signal=51%
GO_RIBOSOMAL_SMALL_SUBUNIT_BIOGENESIS	69	0.679464	1.70761	0.00411523	0.0355512	0.715	8163	tags=59%, list=15%, signal=70%
GO_SMN_SM_PROTEIN_COMPLEX	19	0.729673	1.70694	0.0161943	0.0357785	0.716	5282	tags=63%, list=10%, signal=70%
GO_POSITIVE_REGULATION_OF_HISTONE_METHYLATION	39	0.665611	1.70676	0	0.0358132	0.717	11701	tags=62%, list=21%, signal=78%
GO_MICROTUBULE_POLYMERIZATION_OR_DEPOLYMERIZATION	112	0.550886	1.70566	0.00406504	0.0361999	0.721	7986	tags=38%, list=15%, signal=45%
GO_PERICENTRIC_HETEROCHROMATIN	18	0.737081	1.70543	0.00847458	0.0362434	0.723	2885	tags=39%, list=5%, signal=41%
GO_NUCLEOTIDYLTRANSFERASE_ACTIVITY	115	0.580159	1.70535	0.004158	0.036198	0.723	9803	tags=45%, list=18%, signal=55%
GO_RESPONSE_TO_NITRIC_OXIDE	19	0.613705	1.7045	0.00381679	0.036593	0.725	6925	tags=37%, list=13%, signal=42%
GO_NEGATIVE_REGULATION_OF_DNA_METABOLIC_PROCESS	106	0.587576	1.70438	0.00638298	0.0365517	0.725	3857	tags=31%, list=7%, signal=33%
GO_POSITIVE_REGULATION_OF_CHROMOSOME_SEPARATION	15	0.754627	1.70416	0.00398406	0.0365625	0.725	8130	tags=60%, list=15%, signal=70%
GO_RIBOSOMAL_LARGE_SUBUNIT_BIOGENESIS	71	0.704474	1.70378	0.00840336	0.0366555	0.726	12364	tags=75%, list=23%, signal=96%
GO_FORMATION_OF_EXTRACHROMOSOMAL_CIRCULAR_DNA	15	0.756789	1.70356	0.00208333	0.0366946	0.726	3983	tags=47%, list=7%, signal=50%
GO_REGULATION_OF_DNA_BINDING	119	0.53947	1.70316	0.00209644	0.036791	0.726	9039	tags=39%, list=17%, signal=46%
GO_RNA_PHOSPHODIESTER_BOND_HYDROLYSIS_EXONUCLEOLYTIC	42	0.651792	1.7024	0.0040568	0.0370754	0.726	4846	tags=45%, list=9%, signal=50%
GO_RNA_SPLICING_VIA_TRANSESTERIFICATION_REACTIONS	380	0.593429	1.70151	0.00814664	0.037449	0.731	7648	tags=43%, list=14%, signal=50%
GO_MALE_MEIOSIS_I	23	0.607294	1.70098	0.00393701	0.0376275	0.733	2135	tags=26%, list=4%, signal=27%
GO_NUCLEOBASE_BIOSYNTHETIC_PROCESS	18	0.740254	1.70077	0.00417537	0.0376073	0.733	10220	tags=72%, list=19%, signal=89%
GO_PRONUCLEUS	15	0.810053	1.70064	0	0.0375894	0.734	3065	tags=60%, list=6%, signal=64%
GO_SPLICEOSOMAL_SNRNP_ASSEMBLY	54	0.639645	1.70043	0	0.0376091	0.735	10727	tags=57%, list=20%, signal=71%
GO_REGULATION_OF_MRNA_METABOLIC_PROCESS	334	0.587791	1.70031	0.00831601	0.0375772	0.735	10697	tags=49%, list=20%, signal=61%
GO_HISTONE_H2A_ACETYLATION	17	0.7163	1.69985	0	0.0377016	0.735	5459	tags=47%, list=10%, signal=52%
GO_CELLULAR_RESPONSE_TO_IONIZING_RADIATION	66	0.614246	1.69964	0	0.0376903	0.735	9773	tags=52%, list=18%, signal=63%
GO_ROUGH_ENDOPLASMIC_RETICULUM_MEMBRANE	27	0.671495	1.69962	0.00407332	0.0376231	0.735	10019	tags=67%, list=18%, signal=82%
GO_REGULATION_OF_SPINDLE_ASSEMBLY	24	0.679334	1.69913	0.00622407	0.0377745	0.735	7970	tags=54%, list=15%, signal=63%
GO_PRERIBOSOME	72	0.693346	1.69887	0.00826446	0.0378158	0.735	8925	tags=63%, list=16%, signal=75%
GO_NUCLEOTIDE_EXCISION_REPAIR_PREINCISION_COMPLEX_STABILIZATION	21	0.700812	1.69855	0	0.0379072	0.736	7507	tags=57%, list=14%, signal=66%
GO_ISOMERASE_ACTIVITY	149	0.530991	1.69782	0.00209644	0.0381782	0.738	6935	tags=37%, list=13%, signal=42%
GO_TRANSCRIPTION_INITIATION_FROM_RNA_POLYMERASE_I_PROMOTER	37	0.65896	1.69751	0.004158	0.038203	0.738	6773	tags=51%, list=12%, signal=59%
GO_COTRANSLATIONAL_PROTEIN_TARGETING_TO_MEMBRANE	102	0.743766	1.69722	0.0184805	0.0382609	0.738	8163	tags=75%, list=15%, signal=87%
GO_TUBULIN_BINDING	346	0.521877	1.6969	0.00206612	0.0383103	0.738	7452	tags=32%, list=14%, signal=37%
GO_NUCLEOSOMAL_DNA_BINDING	24	0.705129	1.6962	0.00407332	0.0385941	0.738	3172	tags=54%, list=6%, signal=57%
GO_NUCLEOBASE_CONTAINING_COMPOUND_KINASE_ACTIVITY	42	0.559304	1.69618	0.00814664	0.0385161	0.738	8392	tags=43%, list=15%, signal=51%
GO_RIBOSOMAL_LARGE_SUBUNIT_ASSEMBLY	29	0.741259	1.69581	0.00414938	0.0386349	0.739	12364	tags=86%, list=23%, signal=111%
GO_TELOMERASE_RNA_LOCALIZATION	19	0.766224	1.69521	0.0040404	0.0388946	0.743	5672	tags=68%, list=10%, signal=76%
GO_POSITIVE_REGULATION_OF_CELL_DIVISION	85	0.54862	1.69358	0.00414938	0.0397372	0.747	8347	tags=33%, list=15%, signal=39%
GO_PROTEIN_CONTAINING_COMPLEX_LOCALIZATION	282	0.550851	1.69335	0.012	0.0397522	0.747	9779	tags=43%, list=18%, signal=52%
GO_RIBOSOME_ASSEMBLY	62	0.680984	1.69324	0.0041841	0.0397207	0.748	9275	tags=65%, list=17%, signal=78%
GO_SNORNA_BINDING	30	0.690397	1.69317	0.0102041	0.0396686	0.748	4730	tags=57%, list=9%, signal=62%
GO_NEURAL_TUBE_PATTERNING	41	0.597013	1.69304	0.00412371	0.0396431	0.748	12323	tags=51%, list=23%, signal=66%
GO_POSITIVE_REGULATION_OF_MRNA_SPLICING_VIA_SPLICEOSOME	23	0.700366	1.69252	0.00619835	0.0398102	0.75	6221	tags=48%, list=11%, signal=54%
GO_DEOXYRIBONUCLEOTIDE_METABOLIC_PROCESS	34	0.636909	1.69234	0.0102041	0.0398446	0.751	8681	tags=44%, list=16%, signal=52%
GO_90S_PRERIBOSOME	26	0.713502	1.69164	0.0040568	0.0401359	0.751	7942	tags=62%, list=15%, signal=72%
GO_REGULATION_OF_PROTEIN_EXPORT_FROM_NUCLEUS	41	0.638666	1.69159	0.00414938	0.0400654	0.751	6216	tags=37%, list=11%, signal=41%
GO_RNA_SURVEILLANCE	15	0.748886	1.69136	0.00623701	0.0401109	0.752	8623	tags=67%, list=16%, signal=79%
GO_ENDORIBONUCLEASE_ACTIVITY_PRODUCING_5_PHOSPHOMONOESTERS	29	0.65586	1.69077	0.0160643	0.0402833	0.752	2568	tags=34%, list=5%, signal=36%
GO_ENDODEOXYRIBONUCLEASE_ACTIVITY_PRODUCING_5_PHOSPHOMONOESTERS	17	0.666239	1.69064	0.00767754	0.0402597	0.752	1869	tags=35%, list=3%, signal=37%
GO_RNA_PHOSPHODIESTER_BOND_HYDROLYSIS	156	0.568134	1.69034	0.00205339	0.0403466	0.752	7942	tags=42%, list=15%, signal=49%
GO_NUCLEOSIDE_MONOPHOSPHATE_BIOSYNTHETIC_PROCESS	41	0.605539	1.68973	0.015748	0.0405978	0.754	4938	tags=41%, list=9%, signal=46%
GO_REGULATION_OF_MICROTUBULE_BASED_PROCESS	232	0.528506	1.68935	0.00403226	0.0406985	0.754	9761	tags=40%, list=18%, signal=48%
GO_RNA_STABILIZATION	49	0.623466	1.68914	0.00422833	0.0407037	0.754	11751	tags=51%, list=22%, signal=65%
GO_REGULATION_OF_NUCLEASE_ACTIVITY	22	0.681624	1.68913	0.00209644	0.0406135	0.754	9286	tags=55%, list=17%, signal=66%
GO_ASYMMETRIC_CELL_DIVISION	20	0.676315	1.68779	0.0106383	0.041308	0.756	11435	tags=70%, list=21%, signal=88%
GO_ANTIGEN_PROCESSING_AND_PRESENTATION_OF_PEPTIDE_OR_POLYSACCHARIDE_ANTIGEN_VIA_MHC_CLASS_II	100	0.559533	1.68749	0.00843882	0.0413597	0.757	6925	tags=31%, list=13%, signal=35%
GO_TRANSFERASE_COMPLEX_TRANSFERRING_PHOSPHORUS_CONTAINING_GROUPS	247	0.54512	1.68713	0.004	0.0414302	0.757	9213	tags=36%, list=17%, signal=44%
GO_REGULATION_OF_GLIAL_CELL_PROLIFERATION	34	0.622539	1.68665	0.00410678	0.0415746	0.757	15438	tags=59%, list=28%, signal=82%
GO_SOMATIC_RECOMBINATION_OF_IMMUNOGLOBULIN_GENE_SEGMENTS	50	0.596332	1.6861	0.00863931	0.0417297	0.758	6865	tags=38%, list=13%, signal=43%
GO_DNA_METHYLATION_DEPENDENT_HETEROCHROMATIN_ASSEMBLY	18	0.699557	1.68609	0.00399202	0.0416404	0.758	4277	tags=56%, list=8%, signal=60%
GO_CYTOSOLIC_RIBOSOME	108	0.723162	1.68495	0.0248447	0.0422239	0.761	9275	tags=70%, list=17%, signal=85%
GO_HETEROCHROMATIN_ORGANIZATION	49	0.618818	1.68489	0.00429185	0.0421581	0.761	9475	tags=55%, list=17%, signal=67%
GO_INTRINSIC_APOPTOTIC_SIGNALING_PATHWAY_IN_RESPONSE_TO_DNA_DAMAGE	101	0.57013	1.68472	0.00206186	0.0421095	0.761	12339	tags=53%, list=23%, signal=69%
GO_ENDONUCLEASE_ACTIVITY_ACTIVE_WITH_EITHER_RIBO_OR_DEOXYRIBONUCLEIC_ACIDS_AND_PRODUCING_3_PHOSPHOMONOESTERS	17	0.649331	1.68419	0.00761905	0.042266	0.763	5796	tags=29%, list=11%, signal=33%
GO_RIBOSOME	244	0.638155	1.6837	0.0106157	0.0424449	0.766	11496	tags=56%, list=21%, signal=71%
GO_GDP_DISSOCIATION_INHIBITOR_ACTIVITY	16	0.698493	1.68255	0.010101	0.0430092	0.768	11215	tags=63%, list=21%, signal=79%
GO_PROTEASOMAL_UBIQUITIN_INDEPENDENT_PROTEIN_CATABOLIC_PROCESS	22	0.719782	1.68248	0.00804829	0.0429594	0.768	9257	tags=68%, list=17%, signal=82%
GO_TERMINATION_OF_RNA_POLYMERASE_II_TRANSCRIPTION	35	0.702805	1.68238	0.0139442	0.0429431	0.768	10898	tags=71%, list=20%, signal=89%
GO_REGULATION_OF_INTRINSIC_APOPTOTIC_SIGNALING_PATHWAY_BY_P53_CLASS_MEDIATOR	28	0.610472	1.68211	0.00814664	0.0429791	0.769	9624	tags=50%, list=18%, signal=61%
GO_CELLULAR_RESPONSE_TO_RADIATION	180	0.53285	1.67996	0.00199601	0.044095	0.775	10162	tags=39%, list=19%, signal=48%
GO_SOMATIC_DIVERSIFICATION_OF_IMMUNE_RECEPTORS	70	0.570404	1.67985	0.0104822	0.0440701	0.775	6865	tags=33%, list=13%, signal=38%
GO_SAGA_TYPE_COMPLEX	27	0.636732	1.67966	0.013834	0.0440919	0.775	7765	tags=44%, list=14%, signal=52%
GO_RESPONSE_TO_INTERLEUKIN_12	50	0.608342	1.6781	0.0125261	0.0447836	0.775	9123	tags=54%, list=17%, signal=65%
GO_UNFOLDED_PROTEIN_BINDING	115	0.559273	1.67764	0.00621118	0.044951	0.775	8176	tags=41%, list=15%, signal=48%
GO_PRESPLICEOSOME	17	0.723216	1.67645	0.00399202	0.0455348	0.779	9507	tags=65%, list=17%, signal=78%
GO_CYTOPLASMIC_TRANSLATION	101	0.635434	1.67504	0.022449	0.046194	0.78	11998	tags=65%, list=22%, signal=84%
GO_NEGATIVE_REGULATION_OF_MEIOTIC_CELL_CYCLE	16	0.672894	1.67493	0.00840336	0.0461465	0.78	7093	tags=50%, list=13%, signal=57%
GO_NEGATIVE_REGULATION_OF_DNA_DEPENDENT_DNA_REPLICATION	18	0.733908	1.67445	0.00412371	0.0463495	0.78	10020	tags=67%, list=18%, signal=82%
GO_DNA_MODIFICATION	113	0.535881	1.67398	0.00411523	0.0465099	0.781	7885	tags=35%, list=14%, signal=41%
GO_NCRNA_CATABOLIC_PROCESS	33	0.617861	1.67374	0.00808081	0.0465278	0.782	10020	tags=55%, list=18%, signal=67%
GO_NEGATIVE_REGULATION_OF_RNA_CATABOLIC_PROCESS	59	0.600157	1.67373	0.00831601	0.0464496	0.782	11751	tags=51%, list=22%, signal=65%
GO_BLASTOCYST_GROWTH	20	0.700716	1.67353	0.00787402	0.0464597	0.782	2374	tags=30%, list=4%, signal=31%
GO_REGULATION_OF_NUCLEOCYTOPLASMIC_TRANSPORT	111	0.561761	1.67329	0.012605	0.0464736	0.782	13189	tags=50%, list=24%, signal=66%
GO_NUCLEOSIDE_MONOPHOSPHATE_METABOLIC_PROCESS	68	0.551907	1.67318	0.0103093	0.0464319	0.782	4938	tags=32%, list=9%, signal=36%
GO_REGULATION_OF_CELLULAR_RESPONSE_TO_HEAT	76	0.616333	1.67148	0.0182556	0.0472771	0.786	9761	tags=51%, list=18%, signal=62%
GO_RESPONSE_TO_HEAT	160	0.544685	1.67109	0.00616016	0.0473922	0.788	13236	tags=46%, list=24%, signal=61%
GO_PROTEIN_LOCALIZATION_TO_MICROTUBULE_ORGANIZING_CENTER	33	0.641691	1.67047	0.00402414	0.0476205	0.79	5542	tags=36%, list=10%, signal=40%
GO_RIBOSOMAL_SUBUNIT	184	0.664741	1.6703	0.0126316	0.0476428	0.791	8248	tags=56%, list=15%, signal=66%
GO_RECEPTOR_BIOSYNTHETIC_PROCESS	28	0.594725	1.67025	0.008	0.0475589	0.791	10814	tags=46%, list=20%, signal=58%
GO_REGULATION_OF_INTRINSIC_APOPTOTIC_SIGNALING_PATHWAY_IN_RESPONSE_TO_DNA_DAMAGE	37	0.59805	1.67001	0.00831601	0.0475758	0.792	4524	tags=38%, list=8%, signal=41%
GO_REGULATION_OF_INTRINSIC_APOPTOTIC_SIGNALING_PATHWAY_IN_RESPONSE_TO_DNA_DAMAGE_BY_P53_CLASS_MEDIATOR	17	0.659967	1.6698	0.00838574	0.0476271	0.792	6305	tags=47%, list=12%, signal=53%
GO_STRUCTURAL_CONSTITUENT_OF_RIBOSOME	180	0.685576	1.66921	0.0210526	0.047838	0.793	9275	tags=58%, list=17%, signal=69%
GO_REGULATION_OF_MITOCHONDRIAL_OUTER_MEMBRANE_PERMEABILIZATION_INVOLVED_IN_APOPTOTIC_SIGNALING_PATHWAY	44	0.603982	1.66872	0.0160966	0.0481206	0.796	12066	tags=52%, list=22%, signal=67%
GO_FIBROBLAST_GROWTH_FACTOR_RECEPTOR_SIGNALING_PATHWAY	113	0.53368	1.66826	0.0165289	0.0482484	0.796	12107	tags=44%, list=22%, signal=57%
GO_HEPATOCYTE_DIFFERENTIATION	15	0.614725	1.66801	0.00391389	0.0482851	0.796	6825	tags=40%, list=12%, signal=46%
GO_RNA_PHOSPHODIESTER_BOND_HYDROLYSIS_ENDONUCLEOLYTIC	80	0.566972	1.66564	0.00408163	0.0494968	0.801	7942	tags=40%, list=15%, signal=47%
GO_NEGATIVE_REGULATION_OF_DNA_TEMPLATED_TRANSCRIPTION_ELONGATION	15	0.740684	1.66535	0.0147679	0.049614	0.802	10183	tags=67%, list=19%, signal=82%
GO_METHYL_CPG_BINDING	24	0.650673	1.66525	0.00843882	0.0495617	0.802	2898	tags=38%, list=5%, signal=40%
GO_ESTABLISHMENT_OF_PROTEIN_LOCALIZATION_TO_MEMBRANE	324	0.536633	1.66525	0.0147059	0.0494658	0.802	12255	tags=51%, list=22%, signal=65%
GO_TELOMERASE_RNA_BINDING	21	0.687402	1.665	0.0121457	0.0494625	0.802	6606	tags=52%, list=12%, signal=60%
GO_REGULATION_OF_TELOMERE_MAINTENANCE_VIA_TELOMERE_LENGTHENING	59	0.617874	1.66398	0.0144928	0.0499101	0.803	3403	tags=34%, list=6%, signal=36%
GO_LAMIN_BINDING	16	0.649957	1.66274	0	0.0505149	0.806	1856	tags=31%, list=3%, signal=32%
GO_REGULATORY_RNA_BINDING	41	0.608041	1.6627	0.0146444	0.0504313	0.806	13526	tags=59%, list=25%, signal=78%
GO_REGULATION_OF_HISTONE_H3_K4_METHYLATION	28	0.668226	1.66202	0.0020284	0.0507407	0.806	14986	tags=82%, list=27%, signal=113%
GO_SOMATIC_DIVERSIFICATION_OF_IMMUNOGLOBULINS	60	0.579829	1.66146	0.010661	0.0509798	0.806	6865	tags=33%, list=13%, signal=38%
GO_PYRIMIDINE_NUCLEOSIDE_TRIPHOSPHATE_BIOSYNTHETIC_PROCESS	19	0.647799	1.66145	0.0186722	0.050882	0.806	8021	tags=53%, list=15%, signal=62%
GO_DNA_DAMAGE_RESPONSE_SIGNAL_TRANSDUCTION_RESULTING_IN_TRANSCRIPTION	18	0.674883	1.66124	0.00200401	0.0509354	0.806	3805	tags=33%, list=7%, signal=36%
GO_SPLICEOSOMAL_COMPLEX_ASSEMBLY	77	0.568797	1.66011	0.0119284	0.0515306	0.806	14553	tags=53%, list=27%, signal=72%
GO_PEPTIDASE_COMPLEX	90	0.611704	1.65997	0.030303	0.0514949	0.806	10580	tags=56%, list=19%, signal=69%
GO_SNRNA_METABOLIC_PROCESS	43	0.630341	1.65969	0.0182556	0.0515708	0.808	5860	tags=44%, list=11%, signal=49%
GO_TRANSLATION_ELONGATION_FACTOR_ACTIVITY	18	0.674538	1.65882	0.0189873	0.0519969	0.808	11209	tags=67%, list=21%, signal=84%
GO_REGULATION_OF_TRANSCRIPTION_FROM_RNA_POLYMERASE_II_PROMOTER_IN_RESPONSE_TO_HYPOXIA	75	0.609098	1.65869	0.028	0.0519705	0.808	9590	tags=49%, list=18%, signal=60%
GO_NCRNA_TRANSCRIPTION	101	0.601461	1.65796	0.0164948	0.052253	0.81	11066	tags=53%, list=20%, signal=67%
GO_RNA_POLYMERASE_ACTIVITY	43	0.60734	1.65793	0.011976	0.0521702	0.81	6369	tags=37%, list=12%, signal=42%
GO_REGULATION_OF_PROTEIN_IMPORT	61	0.546601	1.65761	0.0168421	0.0522815	0.811	13189	tags=49%, list=24%, signal=65%
GO_DOUBLE_STRANDED_RNA_BINDING	76	0.596463	1.65686	0.0105485	0.0526497	0.811	3962	tags=36%, list=7%, signal=38%
GO_AU_RICH_ELEMENT_BINDING	27	0.640197	1.65592	0.0161616	0.0531528	0.812	7544	tags=56%, list=14%, signal=64%
GO_MICROTUBULE_PLUS_END	23	0.658444	1.65577	0.0118343	0.0531271	0.812	2066	tags=30%, list=4%, signal=32%
GO_DEOXYRIBONUCLEOTIDE_BIOSYNTHETIC_PROCESS	15	0.751122	1.65555	0.010395	0.053154	0.813	802	tags=40%, list=1%, signal=41%
GO_TELOMERASE_HOLOENZYME_COMPLEX	21	0.706635	1.65513	0.0104822	0.0533185	0.814	9067	tags=67%, list=17%, signal=80%
GO_NEGATIVE_REGULATION_OF_ORGANELLE_ORGANIZATION	383	0.501196	1.65489	0.00407332	0.0533375	0.815	7992	tags=31%, list=15%, signal=36%
GO_RESPONSE_TO_FIBROBLAST_GROWTH_FACTOR	147	0.51452	1.6523	0.020284	0.0548952	0.819	12434	tags=45%, list=23%, signal=58%
GO_REGULATION_OF_DNA_TEMPLATED_TRANSCRIPTION_IN_RESPONSE_TO_STRESS	111	0.574487	1.65225	0.0182186	0.0548059	0.819	11762	tags=49%, list=22%, signal=62%
GO_OXIDOREDUCTASE_ACTIVITY_ACTING_ON_THE_CH_NH_GROUP_OF_DONORS_NAD_OR_NADP_AS_ACCEPTOR	16	0.630513	1.65215	0.0164609	0.0547663	0.819	9674	tags=56%, list=18%, signal=68%
GO_GLOBAL_GENOME_NUCLEOTIDE_EXCISION_REPAIR	26	0.663505	1.6517	0.0040404	0.0549556	0.821	7507	tags=50%, list=14%, signal=58%
GO_LOW_DENSITY_LIPOPROTEIN_PARTICLE_CLEARANCE	39	0.574062	1.65112	0.0120482	0.0552669	0.823	14945	tags=64%, list=27%, signal=88%
GO_RIBONUCLEASE_ACTIVITY	110	0.548421	1.64996	0.00410678	0.0559098	0.825	7009	tags=35%, list=13%, signal=41%
GO_HISTONE_BINDING	230	0.569265	1.64988	0.0101215	0.0558392	0.825	5585	tags=32%, list=10%, signal=35%
GO_ENDODEOXYRIBONUCLEASE_ACTIVITY	39	0.58597	1.64954	0.00974659	0.0559379	0.825	2243	tags=31%, list=4%, signal=32%
GO_DNA_METHYLATION_OR_DEMETHYLATION	91	0.528529	1.64944	0.00796813	0.055911	0.825	7885	tags=34%, list=14%, signal=40%
GO_ANTIGEN_PROCESSING_AND_PRESENTATION_OF_PEPTIDE_ANTIGEN	190	0.527161	1.6493	0.0163265	0.055911	0.825	9635	tags=37%, list=18%, signal=45%
GO_SNRNA_PROCESSING	33	0.66162	1.64883	0.0121212	0.0560976	0.826	5860	tags=42%, list=11%, signal=47%
GO_POSITIVE_REGULATION_OF_NUCLEOCYTOPLASMIC_TRANSPORT	66	0.579044	1.64851	0.0169492	0.0561885	0.827	13051	tags=52%, list=24%, signal=68%
GO_GENERAL_TRANSCRIPTION_INITIATION_FACTOR_ACTIVITY	43	0.618278	1.6485	0.00592885	0.0560879	0.827	16922	tags=72%, list=31%, signal=104%
GO_MITOTIC_CELL_CYCLE_ARREST	17	0.633269	1.64801	0.0102881	0.0562564	0.828	7168	tags=41%, list=13%, signal=47%
GO_FIBROBLAST_GROWTH_FACTOR_BINDING	23	0.643558	1.64702	0.012024	0.0568087	0.83	6859	tags=43%, list=13%, signal=50%
GO_CENTRIOLAR_SATELLITE	91	0.522126	1.6459	0.0118812	0.0575115	0.831	2866	tags=22%, list=5%, signal=23%
GO_FOLIC_ACID_CONTAINING_COMPOUND_METABOLIC_PROCESS	27	0.650292	1.64488	0.0107759	0.0579983	0.836	5203	tags=48%, list=10%, signal=53%
GO_REGULATION_OF_CHROMATIN_ASSEMBLY	19	0.670147	1.64486	0.00808081	0.0579065	0.836	8851	tags=58%, list=16%, signal=69%
GO_PROTEIN_LOCALIZATION_TO_CHROMOSOME_TELOMERIC_REGION	29	0.655233	1.64225	0.016129	0.0595433	0.84	8501	tags=55%, list=16%, signal=65%
GO_MRNA_3_UTR_BINDING	108	0.541658	1.64056	0.0103093	0.0603665	0.844	3598	tags=31%, list=7%, signal=33%
GO_FEMALE_GAMETE_GENERATION	131	0.493978	1.64028	0	0.0603996	0.844	10811	tags=39%, list=20%, signal=48%
GO_ESTABLISHMENT_OF_ORGANELLE_LOCALIZATION	417	0.516806	1.63997	0.01222	0.0604787	0.844	9805	tags=36%, list=18%, signal=43%
GO_HEMATOPOIETIC_STEM_CELL_DIFFERENTIATION	87	0.576125	1.63985	0.0277778	0.0604408	0.844	16033	tags=70%, list=29%, signal=99%
GO_NUCLEOSOME_BINDING	53	0.64415	1.63969	0.0147059	0.0604428	0.844	3172	tags=40%, list=6%, signal=42%
GO_HISTONE_METHYLTRANSFERASE_ACTIVITY	54	0.589084	1.63875	0.0199601	0.0610208	0.844	4934	tags=41%, list=9%, signal=45%
GO_POSITIVE_REGULATION_OF_MITOCHONDRIAL_OUTER_MEMBRANE_PERMEABILIZATION_INVOLVED_IN_APOPTOTIC_SIGNALING_PATHWAY	34	0.632905	1.6376	0.0205761	0.0616317	0.847	17264	tags=76%, list=32%, signal=112%
GO_3_5_EXONUCLEASE_ACTIVITY	53	0.623807	1.63739	0.012024	0.061642	0.847	11438	tags=55%, list=21%, signal=69%
GO_DNA_LIGATION	16	0.711269	1.63727	0.0117647	0.061605	0.847	11333	tags=63%, list=21%, signal=79%
GO_TRANSLATION_INITIATION_FACTOR_BINDING	32	0.612365	1.63726	0.0122699	0.0615019	0.847	5982	tags=38%, list=11%, signal=42%
GO_MATURATION_OF_SSU_RRNA	47	0.669669	1.63711	0.00835073	0.0614738	0.847	7942	tags=55%, list=15%, signal=65%
GO_PYRIMIDINE_NUCLEOSIDE_TRIPHOSPHATE_METABOLIC_PROCESS	22	0.633296	1.63697	0.0209644	0.0614764	0.848	8021	tags=50%, list=15%, signal=59%
GO_MATURATION_OF_LSU_RRNA	27	0.731624	1.63651	0.0104384	0.0616615	0.848	5806	tags=59%, list=11%, signal=66%
GO_NEGATIVE_REGULATION_OF_DNA_BIOSYNTHETIC_PROCESS	36	0.589216	1.63616	0.0207469	0.0617753	0.85	3358	tags=31%, list=6%, signal=33%
GO_THREONINE_TYPE_ENDOPEPTIDASE_ACTIVITY	21	0.685049	1.63612	0.0184805	0.0616862	0.85	11762	tags=67%, list=22%, signal=85%
GO_SMALL_SUBUNIT_PROCESSOME	34	0.674821	1.63524	0.0180361	0.0621068	0.854	8363	tags=56%, list=15%, signal=66%
GO_REGULATION_OF_CELL_AGING	52	0.550642	1.63435	0.0040568	0.0626485	0.855	9475	tags=42%, list=17%, signal=51%
GO_SNORNA_METABOLIC_PROCESS	15	0.695566	1.63404	0.00595238	0.0627444	0.855	4822	tags=60%, list=9%, signal=66%
GO_NUCLEAR_SPECK	383	0.536711	1.63404	0.0178571	0.0626365	0.855	12423	tags=47%, list=23%, signal=61%
GO_ESTABLISHMENT_OF_EPITHELIAL_CELL_POLARITY	30	0.581482	1.63394	0.00610998	0.0626017	0.857	6192	tags=37%, list=11%, signal=41%
GO_EMBRYONIC_SKELETAL_SYSTEM_MORPHOGENESIS	97	0.517559	1.63293	0.00996016	0.063209	0.86	11217	tags=45%, list=21%, signal=57%
GO_POSITIVE_REGULATION_OF_GLIAL_CELL_PROLIFERATION	19	0.656369	1.6327	0.0101215	0.0632506	0.86	10061	tags=53%, list=18%, signal=64%
GO_POSITIVE_REGULATION_OF_EXECUTION_PHASE_OF_APOPTOSIS	15	0.720816	1.63198	0.00638298	0.0636067	0.862	9708	tags=67%, list=18%, signal=81%
GO_RESOLUTION_OF_MEIOTIC_RECOMBINATION_INTERMEDIATES	15	0.678659	1.6318	0.00972763	0.0636065	0.862	6598	tags=47%, list=12%, signal=53%
GO_REGULATION_OF_CELL_MATURATION	23	0.609082	1.6317	0.00826446	0.0635554	0.862	10715	tags=43%, list=20%, signal=54%
GO_PYRIMIDINE_CONTAINING_COMPOUND_METABOLIC_PROCESS	81	0.519212	1.63017	0.00795229	0.0645436	0.867	11515	tags=46%, list=21%, signal=58%
GO_DNA_TEMPLATED_TRANSCRIPTION_ELONGATION	108	0.603728	1.63011	0.0186722	0.0644774	0.867	10335	tags=51%, list=19%, signal=63%
GO_PYRIMIDINE_DEOXYRIBONUCLEOTIDE_METABOLIC_PROCESS	18	0.674927	1.62998	0.0163265	0.0644474	0.867	4380	tags=39%, list=8%, signal=42%
GO_TRNA_WOBBLE_BASE_MODIFICATION	20	0.698005	1.62996	0.0100604	0.064344	0.867	9649	tags=60%, list=18%, signal=73%
GO_PROTEIN_METHYLTRANSFERASE_ACTIVITY	77	0.555006	1.62979	0.00986193	0.0643656	0.867	8670	tags=48%, list=16%, signal=57%
GO_OOGENESIS	82	0.498606	1.629	0.00407332	0.0648543	0.869	10811	tags=38%, list=20%, signal=47%
GO_ATPASE_COMPLEX	76	0.597005	1.62869	0.00828157	0.0649526	0.87	5786	tags=39%, list=11%, signal=44%
GO_POSITIVE_REGULATION_OF_CELL_CYCLE_G1_S_PHASE_TRANSITION	58	0.532717	1.62771	0.0158416	0.0655091	0.87	9153	tags=33%, list=17%, signal=39%
GO_PRERIBOSOME_LARGE_SUBUNIT_PRECURSOR	23	0.709469	1.62694	0.0260521	0.0659878	0.87	8925	tags=70%, list=16%, signal=83%
GO_POSITIVE_REGULATION_OF_CARDIAC_MUSCLE_CELL_PROLIFERATION	36	0.554186	1.62685	0.00211416	0.0659418	0.87	15298	tags=53%, list=28%, signal=73%
GO_MRNA_CIS_SPLICING_VIA_SPLICEOSOME	52	0.581506	1.62566	0.0180361	0.0666584	0.87	8396	tags=42%, list=15%, signal=50%
GO_PTERIDINE_CONTAINING_COMPOUND_METABOLIC_PROCESS	33	0.607666	1.62513	0.0125786	0.0668636	0.871	5203	tags=42%, list=10%, signal=47%
GO_POSITIVE_REGULATION_OF_HISTONE_H3_K4_METHYLATION	18	0.692443	1.6246	0.00591716	0.0671478	0.874	14986	tags=83%, list=27%, signal=115%
GO_PROTEIN_LOCALIZATION_TO_NUCLEUS	272	0.515864	1.62403	0.0167364	0.0674273	0.876	10069	tags=39%, list=18%, signal=48%
GO_EUKARYOTIC_48S_PREINITIATION_COMPLEX	15	0.783957	1.62391	0.016632	0.0674084	0.876	8705	tags=80%, list=16%, signal=95%
GO_REGULATION_OF_TRANSPOSITION	22	0.587463	1.62344	0.00816326	0.067621	0.876	4607	tags=27%, list=8%, signal=30%
GO_PROTEIN_KINASE_COMPLEX	102	0.538327	1.62339	0.0236686	0.0675419	0.876	10768	tags=40%, list=20%, signal=50%
GO_EUKARYOTIC_TRANSLATION_INITIATION_FACTOR_3_COMPLEX	17	0.74703	1.62314	0.0203666	0.0675999	0.876	8990	tags=71%, list=16%, signal=84%
GO_RNA_SPLICING_VIA_ENDONUCLEOLYTIC_CLEAVAGE_AND_LIGATION	15	0.718003	1.62132	0.0121704	0.0687268	0.879	3125	tags=47%, list=6%, signal=49%
GO_EXORIBONUCLEASE_ACTIVITY	39	0.63066	1.62047	0.0101626	0.0691819	0.88	9527	tags=51%, list=17%, signal=62%
GO_TRANSCRIPTION_REGULATOR_COMPLEX	405	0.504535	1.62033	0.00814664	0.0691842	0.88	13231	tags=46%, list=24%, signal=60%
GO_POSITIVE_REGULATION_OF_TELOMERE_MAINTENANCE_VIA_TELOMERE_LENGTHENING	37	0.627106	1.62018	0.0186722	0.0691495	0.88	3403	tags=35%, list=6%, signal=37%
GO_REGULATION_OF_HEMATOPOIETIC_STEM_CELL_DIFFERENTIATION	73	0.58838	1.61945	0.0280561	0.0695235	0.88	10198	tags=56%, list=19%, signal=69%
GO_PROTEIN_C_TERMINUS_BINDING	186	0.506407	1.61935	0.0040568	0.0694714	0.88	9346	tags=37%, list=17%, signal=45%
GO_POSITIVE_REGULATION_OF_TELOMERASE_RNA_LOCALIZATION_TO_CAJAL_BODY	15	0.766316	1.61929	0.0243408	0.0693807	0.88	7843	tags=73%, list=14%, signal=86%
GO_SINGLE_STRANDED_VIRAL_RNA_REPLICATION_VIA_DOUBLE_STRANDED_DNA_INTERMEDIATE	18	0.674433	1.61916	0.0168067	0.069378	0.88	6773	tags=50%, list=12%, signal=57%
GO_DNA_METHYLATION	67	0.539584	1.61889	0.0083682	0.0694493	0.88	7885	tags=36%, list=14%, signal=42%
GO_PYRIMIDINE_NUCLEOTIDE_METABOLIC_PROCESS	45	0.549167	1.61847	0.020284	0.0696428	0.88	8021	tags=40%, list=15%, signal=47%
GO_INTRINSIC_APOPTOTIC_SIGNALING_PATHWAY_BY_P53_CLASS_MEDIATOR	75	0.523686	1.61824	0.01002	0.0696835	0.881	10566	tags=47%, list=19%, signal=58%
GO_POSITIVE_REGULATION_OF_CYCLIN_DEPENDENT_PROTEIN_KINASE_ACTIVITY	35	0.560286	1.61807	0.0199601	0.0696732	0.882	3677	tags=26%, list=7%, signal=28%
GO_ENDOPEPTIDASE_COMPLEX	68	0.635842	1.61775	0.0346232	0.0697602	0.883	11155	tags=60%, list=20%, signal=76%
GO_POSITIVE_REGULATION_OF_DNA_BINDING	56	0.537636	1.61734	0.00204499	0.0699676	0.885	6819	tags=38%, list=12%, signal=43%
GO_REGULATION_OF_PROTEIN_LOCALIZATION_TO_NUCLEUS	125	0.533517	1.61471	0.0148936	0.0717628	0.888	7843	tags=36%, list=14%, signal=42%
GO_INTRINSIC_APOPTOTIC_SIGNALING_PATHWAY_IN_RESPONSE_TO_DNA_DAMAGE_BY_P53_CLASS_MEDIATOR	44	0.569001	1.61359	0.010142	0.072443	0.89	10566	tags=48%, list=19%, signal=59%
GO_TRANSCRIPTION_BY_RNA_POLYMERASE_III	46	0.597045	1.6135	0.012474	0.0723791	0.89	11066	tags=50%, list=20%, signal=63%
GO_NEGATIVE_REGULATION_OF_DNA_BINDING	52	0.539406	1.61322	0.0185567	0.072462	0.89	16024	tags=56%, list=29%, signal=79%
GO_MATURATION_OF_LSU_RRNA_FROM_TRICISTRONIC_RRNA_TRANSCRIPT_SSU_RRNA_5_8S_RRNA_LSU_RRNA	15	0.782917	1.61321	0.0146138	0.0723425	0.89	5806	tags=67%, list=11%, signal=75%
GO_POSITIVE_REGULATION_OF_TELOMERASE_ACTIVITY	36	0.598062	1.61293	0.0162602	0.0724477	0.89	4039	tags=33%, list=7%, signal=36%
GO_CELLULAR_RESPONSE_TO_LIGHT_STIMULUS	123	0.502846	1.61286	0.0038835	0.0723723	0.89	6345	tags=28%, list=12%, signal=32%
GO_REGULATION_OF_NUCLEAR_CELL_CYCLE_DNA_REPLICATION	17	0.665818	1.61171	0.016129	0.0731217	0.891	5963	tags=47%, list=11%, signal=53%
GO_PROTEIN_FOLDING	221	0.511096	1.61152	0.0125	0.0731342	0.892	10066	tags=40%, list=18%, signal=49%
GO_PROXIMAL_DISTAL_PATTERN_FORMATION	33	0.606952	1.6114	0.0158103	0.0730835	0.892	17501	tags=85%, list=32%, signal=125%
GO_ESTABLISHMENT_OF_EPITHELIAL_CELL_APICAL_BASAL_POLARITY	15	0.65078	1.61135	0.0163599	0.073002	0.892	2391	tags=27%, list=4%, signal=28%
GO_REGULATION_OF_MITOTIC_SPINDLE_ASSEMBLY	17	0.679297	1.61039	0.0236052	0.0735903	0.895	7970	tags=59%, list=15%, signal=69%
GO_CHROMATIN_SILENCING	41	0.599188	1.61023	0.01417	0.0735782	0.895	6363	tags=37%, list=12%, signal=41%
GO_LIVER_REGENERATION	32	0.572787	1.60979	0.0103093	0.0737884	0.895	7885	tags=41%, list=14%, signal=47%
GO_MLL1_2_COMPLEX	29	0.663059	1.60896	0.00829876	0.074286	0.896	7564	tags=48%, list=14%, signal=56%
GO_REGULATION_OF_TELOMERASE_ACTIVITY	48	0.572015	1.60884	0.0162933	0.0742371	0.896	2524	tags=27%, list=5%, signal=28%
GO_SMALL_NUCLEOLAR_RIBONUCLEOPROTEIN_COMPLEX	29	0.645103	1.60826	0.0181452	0.0745968	0.896	9067	tags=52%, list=17%, signal=62%
GO_RIBOSOMAL_SMALL_SUBUNIT_ASSEMBLY	18	0.746054	1.60663	0.0144033	0.0757235	0.901	9159	tags=78%, list=17%, signal=93%
GO_DEOXYRIBONUCLEOSIDE_TRIPHOSPHATE_METABOLIC_PROCESS	17	0.693239	1.60639	0.00612245	0.0757761	0.903	10418	tags=65%, list=19%, signal=80%
GO_NEGATIVE_REGULATION_OF_CYCLIN_DEPENDENT_PROTEIN_KINASE_ACTIVITY	32	0.577723	1.60636	0.0116279	0.0756821	0.903	6113	tags=34%, list=11%, signal=39%
GO_NUCLEOTIDE_EXCISION_REPAIR_DNA_DUPLEX_UNWINDING	22	0.664253	1.60544	0.0121457	0.0762594	0.904	7507	tags=55%, list=14%, signal=63%
GO_RNAI_EFFECTOR_COMPLEX	16	0.695971	1.60504	0.0257937	0.0764353	0.904	4344	tags=44%, list=8%, signal=48%
GO_CORE_PROMOTER_SEQUENCE_SPECIFIC_DNA_BINDING	42	0.616699	1.6048	0.0294737	0.0764791	0.904	6787	tags=40%, list=12%, signal=46%
GO_CYSTEINE_TYPE_ENDOPEPTIDASE_ACTIVITY_INVOLVED_IN_APOPTOTIC_PROCESS	15	0.696457	1.60409	0.01222	0.0769882	0.906	12619	tags=67%, list=23%, signal=87%
GO_LYSINE_N_METHYLTRANSFERASE_ACTIVITY	49	0.583725	1.60345	0.0255906	0.0773214	0.908	8108	tags=47%, list=15%, signal=55%
GO_REGULATION_OF_CHROMATIN_ASSEMBLY_OR_DISASSEMBLY	24	0.626592	1.60254	0.011976	0.0778836	0.908	8851	tags=54%, list=16%, signal=65%
GO_FORMATION_OF_CYTOPLASMIC_TRANSLATION_INITIATION_COMPLEX	16	0.754496	1.60222	0.0269151	0.0779906	0.908	8705	tags=75%, list=16%, signal=89%
GO_NEGATIVE_REGULATION_OF_REPRODUCTIVE_PROCESS	60	0.495608	1.6015	0.00204499	0.0784555	0.908	8032	tags=37%, list=15%, signal=43%
GO_PROTEIN_IMPORT	198	0.500629	1.60132	0.0228216	0.0784626	0.908	10069	tags=38%, list=18%, signal=46%
GO_LARGE_RIBOSOMAL_SUBUNIT	115	0.659097	1.60121	0.0473118	0.0784377	0.908	11677	tags=65%, list=21%, signal=83%
GO_TELOMERE_MAINTENANCE_VIA_TELOMERE_LENGTHENING	78	0.579134	1.60107	0.0184805	0.0784146	0.908	6606	tags=37%, list=12%, signal=42%
GO_ANTERIOR_POSTERIOR_PATTERN_SPECIFICATION	218	0.480432	1.60088	0.0102669	0.0784557	0.908	17539	tags=53%, list=32%, signal=78%
GO_POSITIVE_REGULATION_OF_CHROMATIN_ORGANIZATION	102	0.545703	1.60078	0.022	0.0784055	0.908	13249	tags=53%, list=24%, signal=70%
GO_EMBRYONIC_CRANIAL_SKELETON_MORPHOGENESIS	48	0.545095	1.60067	0.00835073	0.0783659	0.908	12403	tags=54%, list=23%, signal=70%
GO_SYNAPTONEMAL_COMPLEX_ORGANIZATION	23	0.566339	1.60001	0.00588235	0.0787619	0.909	4107	tags=30%, list=8%, signal=33%
GO_ESTABLISHMENT_OF_PROTEIN_LOCALIZATION_TO_MITOCHONDRIAL_MEMBRANE	47	0.578341	1.59996	0.0410678	0.0786845	0.909	13513	tags=60%, list=25%, signal=79%
GO_THREONINE_TYPE_PEPTIDASE_ACTIVITY	31	0.603872	1.5996	0.0364683	0.0788106	0.909	11762	tags=58%, list=22%, signal=74%
GO_REGULATION_OF_TELOMERE_MAINTENANCE	77	0.577294	1.59931	0.0223577	0.0789389	0.91	11463	tags=49%, list=21%, signal=62%
GO_REGULATION_OF_EXTRINSIC_APOPTOTIC_SIGNALING_PATHWAY_IN_ABSENCE_OF_LIGAND	46	0.556949	1.59868	0.00817996	0.0793201	0.91	14775	tags=63%, list=27%, signal=86%
GO_REGULATION_OF_PROTEIN_KINASE_C_SIGNALING	17	0.62074	1.5973	0.0100806	0.0802983	0.91	9737	tags=47%, list=18%, signal=57%
GO_REGULATION_OF_VIRAL_TRANSCRIPTION	65	0.574804	1.59718	0.0474138	0.0802811	0.91	11751	tags=51%, list=22%, signal=65%
GO_GLYCINE_METABOLIC_PROCESS	15	0.625715	1.59651	0.0168421	0.0807416	0.911	6336	tags=47%, list=12%, signal=53%
GO_CYTOPLASMIC_TRANSLATIONAL_INITIATION	34	0.674929	1.59554	0.0368852	0.0814306	0.912	11998	tags=65%, list=22%, signal=83%
GO_DNA_REPAIR_COMPLEX	38	0.633018	1.59541	0.0243902	0.0813923	0.912	8765	tags=47%, list=16%, signal=56%
GO_NUCLEAR_TRANSCRIBED_MRNA_CATABOLIC_PROCESS_DEADENYLATION_DEPENDENT_DECAY	71	0.571093	1.59512	0.022	0.0815031	0.912	3701	tags=37%, list=7%, signal=39%
GO_ROUGH_ENDOPLASMIC_RETICULUM	82	0.522134	1.59385	0.0215054	0.0824357	0.915	10019	tags=44%, list=18%, signal=54%
GO_RIBONUCLEOPROTEIN_COMPLEX_BINDING	126	0.554998	1.59357	0.0410678	0.0825559	0.915	8467	tags=42%, list=15%, signal=50%
GO_HISTONE_H3_K9_MODIFICATION	48	0.597373	1.59352	0.0207469	0.0824585	0.915	7395	tags=44%, list=14%, signal=51%
GO_POSITIVE_REGULATION_OF_CILIUM_ASSEMBLY	20	0.654751	1.59319	0.0261569	0.08259	0.915	7074	tags=45%, list=13%, signal=52%
GO_OSTEOBLAST_DEVELOPMENT	19	0.62069	1.59262	0.0159046	0.0829011	0.915	9476	tags=47%, list=17%, signal=57%
GO_HISTONE_H3_K9_METHYLATION	37	0.628043	1.59261	0.0189076	0.0827855	0.915	7395	tags=49%, list=14%, signal=56%
GO_ENDONUCLEOLYTIC_CLEAVAGE_INVOLVED_IN_RRNA_PROCESSING	16	0.714557	1.59236	0.0205761	0.0828681	0.915	7942	tags=63%, list=15%, signal=73%
GO_RNA_POLYMERASE_II_TRANSCRIPTION_REGULATOR_COMPLEX	159	0.525631	1.5921	0.0219561	0.082975	0.915	9475	tags=38%, list=17%, signal=46%
GO_VIRAL_LIFE_CYCLE	330	0.505806	1.59207	0.0164271	0.0828791	0.916	12283	tags=45%, list=22%, signal=58%
GO_DE_NOVO_PROTEIN_FOLDING	39	0.604174	1.592	0.027027	0.0827873	0.916	9442	tags=46%, list=17%, signal=56%
GO_KINESIN_BINDING	41	0.560268	1.592	0.0308008	0.0826674	0.916	7452	tags=34%, list=14%, signal=40%
GO_MRNA_CLEAVAGE_AND_POLYADENYLATION_SPECIFICITY_FACTOR_COMPLEX	18	0.696583	1.59173	0.014433	0.0827405	0.916	3200	tags=50%, list=6%, signal=53%
GO_ACETYLTRANSFERASE_ACTIVITY	103	0.541422	1.59127	0.00816326	0.0829713	0.916	11177	tags=40%, list=20%, signal=50%
GO_SERINE_PHOSPHORYLATION_OF_STAT_PROTEIN	27	0.593761	1.59054	0.0138889	0.0834424	0.917	16503	tags=56%, list=30%, signal=80%
GO_SIN3_TYPE_COMPLEX	15	0.702877	1.59043	0.0201613	0.0834315	0.918	3172	tags=47%, list=6%, signal=50%
GO_THYMUS_DEVELOPMENT	46	0.560109	1.59042	0.0257937	0.0833041	0.918	13226	tags=57%, list=24%, signal=75%
GO_FIBRILLAR_CENTER	124	0.518426	1.59022	0.019802	0.0833325	0.919	14813	tags=56%, list=27%, signal=76%
GO_H4_HISTONE_ACETYLTRANSFERASE_COMPLEX	44	0.6169	1.58991	0.0102041	0.0834307	0.92	6522	tags=39%, list=12%, signal=44%
GO_PRERIBOSOME_SMALL_SUBUNIT_PRECURSOR	15	0.756887	1.58972	0.0185567	0.0834783	0.92	7942	tags=67%, list=15%, signal=78%
GO_NEGATIVE_REGULATION_OF_TELOMERE_MAINTENANCE	34	0.624909	1.58932	0.022541	0.0837128	0.921	2243	tags=32%, list=4%, signal=34%
GO_ANTERIOR_POSTERIOR_AXIS_SPECIFICATION	51	0.521862	1.58924	0.0120968	0.0836648	0.921	14986	tags=51%, list=27%, signal=70%
GO_REGULATION_OF_DNA_TEMPLATED_TRANSCRIPTION_ELONGATION	46	0.619051	1.58877	0.0285132	0.0839674	0.921	10183	tags=52%, list=19%, signal=64%
GO_CATALYTIC_ACTIVITY_ACTING_ON_RNA	350	0.532397	1.58834	0.0142566	0.0841964	0.922	7984	tags=37%, list=15%, signal=43%
GO_NEGATIVE_REGULATION_OF_SMOOTHENED_SIGNALING_PATHWAY	32	0.546309	1.58783	0.00992064	0.0844516	0.922	10069	tags=41%, list=18%, signal=50%
GO_MAMMARY_GLAND_EPITHELIUM_DEVELOPMENT	71	0.500892	1.58699	0.0165975	0.0849889	0.925	14942	tags=48%, list=27%, signal=66%
GO_ARP2_3_COMPLEX_MEDIATED_ACTIN_NUCLEATION	38	0.58653	1.58584	0.0308642	0.085909	0.927	4712	tags=42%, list=9%, signal=46%
GO_ESTABLISHMENT_OF_CELL_POLARITY	137	0.522191	1.5853	0.0247934	0.0862406	0.927	7041	tags=36%, list=13%, signal=41%
GO_METHYLTRANSFERASE_COMPLEX	102	0.572344	1.58516	0.024	0.0862911	0.928	8688	tags=45%, list=16%, signal=54%
GO_MAMMARY_GLAND_EPITHELIAL_CELL_PROLIFERATION	28	0.60431	1.58509	0.0287474	0.086215	0.928	13552	tags=57%, list=25%, signal=76%
GO_POSITIVE_REGULATION_OF_INTRACELLULAR_PROTEIN_TRANSPORT	179	0.5137	1.58425	0.0208768	0.0867458	0.928	13513	tags=49%, list=25%, signal=64%
GO_HISTONE_H3_ACETYLATION	58	0.566255	1.5839	0.0224033	0.0868897	0.928	5459	tags=36%, list=10%, signal=40%
GO_NUCLEAR_BODY_ORGANIZATION	17	0.644482	1.58386	0.0262097	0.0867911	0.928	13923	tags=65%, list=25%, signal=87%
GO_RRNA_BINDING	60	0.610548	1.58306	0.043659	0.087351	0.928	11667	tags=58%, list=21%, signal=74%
GO_RNA_POLYMERASE_II_HOLOENZYME	77	0.57383	1.58245	0.020284	0.087736	0.929	6874	tags=35%, list=13%, signal=40%
GO_RIBONUCLEOPROTEIN_GRANULE	235	0.512323	1.58207	0.0245902	0.0878427	0.929	9025	tags=39%, list=17%, signal=46%
GO_POSITIVE_REGULATION_OF_STRESS_FIBER_ASSEMBLY	50	0.5587	1.58193	0.0227273	0.0878424	0.93	15556	tags=64%, list=28%, signal=89%
GO_POST_EMBRYONIC_ANIMAL_ORGAN_DEVELOPMENT	15	0.641629	1.58172	0.0224033	0.0879041	0.93	4805	tags=47%, list=9%, signal=51%
GO_PROTEIN_REFOLDING	23	0.645501	1.58164	0.022541	0.0878277	0.93	8881	tags=43%, list=16%, signal=52%
GO_DORSAL_VENTRAL_NEURAL_TUBE_PATTERNING	24	0.60467	1.58143	0.0287474	0.0879111	0.93	10069	tags=46%, list=18%, signal=56%
GO_TELOMERIC_DNA_BINDING	35	0.623892	1.58099	0.0325866	0.0881196	0.93	9025	tags=51%, list=17%, signal=62%
GO_BLASTOCYST_DEVELOPMENT	103	0.507036	1.58082	0.00833333	0.0881524	0.93	12090	tags=41%, list=22%, signal=52%
GO_REGULATION_OF_HISTONE_METHYLATION	63	0.587157	1.58079	0.0182556	0.0880564	0.93	15046	tags=65%, list=28%, signal=90%
GO_ENDORIBONUCLEASE_ACTIVITY	63	0.532138	1.58074	0.016632	0.0879627	0.93	7554	tags=33%, list=14%, signal=39%
GO_REGULATION_OF_TRANSLATIONAL_FIDELITY	15	0.691013	1.5806	0.0185185	0.0879517	0.93	13918	tags=80%, list=25%, signal=107%
GO_REGULATION_OF_ATP_METABOLIC_PROCESS	116	0.501013	1.57988	0.0164271	0.08847	0.932	8802	tags=41%, list=16%, signal=48%
GO_REGULATION_OF_MAMMARY_GLAND_EPITHELIAL_CELL_PROLIFERATION	17	0.675226	1.57944	0.022541	0.0886892	0.932	13552	tags=71%, list=25%, signal=94%
GO_POSITIVE_REGULATION_OF_TELOMERE_MAINTENANCE	50	0.583162	1.57933	0.021097	0.0886457	0.932	6345	tags=38%, list=12%, signal=43%
GO_ISOPEPTIDASE_ACTIVITY	17	0.658268	1.57922	0.0255403	0.0886329	0.933	12347	tags=59%, list=23%, signal=76%
GO_POLYSOMAL_RIBOSOME	32	0.727867	1.57876	0.0421941	0.0889121	0.933	8598	tags=78%, list=16%, signal=93%
GO_HISTONE_METHYLATION	132	0.54531	1.57863	0.0302419	0.0888869	0.933	9162	tags=43%, list=17%, signal=52%
GO_PURINE_NUCLEOSIDE_MONOPHOSPHATE_METABOLIC_PROCESS	38	0.548345	1.57851	0.0207469	0.0888775	0.933	13572	tags=50%, list=25%, signal=66%
GO_CELL_MATURATION	170	0.451203	1.57778	0	0.0893709	0.934	10235	tags=32%, list=19%, signal=40%
GO_U2_TYPE_CATALYTIC_STEP_2_SPLICEOSOME	30	0.668024	1.57746	0.0305499	0.0895421	0.934	5318	tags=47%, list=10%, signal=52%
GO_RIBONUCLEOSIDE_MONOPHOSPHATE_BIOSYNTHETIC_PROCESS	32	0.590424	1.57689	0.036961	0.0898474	0.935	11043	tags=56%, list=20%, signal=70%
GO_POSITIVE_REGULATION_OF_FIBROBLAST_PROLIFERATION	49	0.521358	1.57575	0.0261569	0.0906868	0.935	12439	tags=43%, list=23%, signal=55%
GO_RIBONUCLEOSIDE_MONOPHOSPHATE_METABOLIC_PROCESS	49	0.540125	1.5756	0.0462777	0.0906813	0.935	12595	tags=49%, list=23%, signal=64%
GO_REGIONALIZATION	353	0.463858	1.57514	0.0165975	0.0908993	0.935	15234	tags=46%, list=28%, signal=64%
GO_PURINE_NUCLEOSIDE_MONOPHOSPHATE_BIOSYNTHETIC_PROCESS	20	0.652159	1.57455	0.0331858	0.0913388	0.935	11043	tags=65%, list=20%, signal=81%
GO_H4_H2A_HISTONE_ACETYLTRANSFERASE_COMPLEX	21	0.63531	1.5744	0.027833	0.0913505	0.935	6460	tags=43%, list=12%, signal=49%
GO_HYALURONAN_CATABOLIC_PROCESS	15	0.670225	1.57416	0.0202429	0.0914075	0.935	14421	tags=67%, list=26%, signal=91%
GO_CELLULAR_PROCESS_INVOLVED_IN_REPRODUCTION_IN_MULTICELLULAR_ORGANISM	350	0.436911	1.57385	0.00619835	0.0915254	0.935	11372	tags=34%, list=21%, signal=43%
GO_POSITIVE_REGULATION_OF_LAMELLIPODIUM_ASSEMBLY	24	0.591232	1.57327	0.0366599	0.0918962	0.936	3804	tags=38%, list=7%, signal=40%
GO_REGULATION_OF_HEMATOPOIETIC_PROGENITOR_CELL_DIFFERENTIATION	86	0.554675	1.5731	0.0363636	0.0919411	0.936	14914	tags=63%, list=27%, signal=86%
GO_CORTICAL_ACTIN_CYTOSKELETON_ORGANIZATION	38	0.578063	1.57287	0.0283976	0.0919985	0.936	7766	tags=34%, list=14%, signal=40%
GO_MESODERM_DEVELOPMENT	131	0.490441	1.57283	0.0210526	0.0918921	0.936	13377	tags=45%, list=24%, signal=59%
GO_SUMO_BINDING	15	0.673394	1.57233	0.0158103	0.0921719	0.936	1771	tags=27%, list=3%, signal=28%
GO_POSITIVE_REGULATION_OF_PROTEIN_EXPORT_FROM_NUCLEUS	21	0.631536	1.57175	0.0190275	0.0925417	0.936	1604	tags=24%, list=3%, signal=25%
GO_NUCLEAR_IMPORT_SIGNAL_RECEPTOR_ACTIVITY	19	0.677057	1.57173	0.0187891	0.0924298	0.936	10022	tags=58%, list=18%, signal=71%
GO_PEPTIDYL_LYSINE_MODIFICATION	382	0.515352	1.57083	0.0279441	0.09314	0.938	12959	tags=46%, list=24%, signal=59%
GO_U5_SNRNP	22	0.668193	1.5703	0.0291667	0.0934574	0.939	6828	tags=50%, list=12%, signal=57%
GO_LRR_DOMAIN_BINDING	16	0.650427	1.56968	0.0382294	0.0938752	0.94	8107	tags=50%, list=15%, signal=59%
GO_PEPTIDYL_LYSINE_METHYLATION	113	0.552884	1.56914	0.0301205	0.0941955	0.94	9162	tags=44%, list=17%, signal=53%
GO_POSITIVE_REGULATION_OF_INTRACELLULAR_TRANSPORT	215	0.50952	1.56838	0.0295359	0.0947298	0.94	13318	tags=47%, list=24%, signal=62%
GO_NUCLEOTIDE_EXCISION_REPAIR_PREINCISION_COMPLEX_ASSEMBLY	29	0.630569	1.56731	0.0266393	0.0955062	0.94	7507	tags=48%, list=14%, signal=56%
GO_REGULATION_OF_CARBOHYDRATE_CATABOLIC_PROCESS	86	0.520155	1.56724	0.01417	0.0954254	0.94	8802	tags=43%, list=16%, signal=51%
GO_TRNA_WOBBLE_URIDINE_MODIFICATION	16	0.705901	1.5671	0.0362173	0.0953933	0.94	11829	tags=69%, list=22%, signal=88%
GO_POSITIVE_REGULATION_OF_TRANSLATION	132	0.534057	1.5669	0.0382979	0.0954486	0.94	11913	tags=43%, list=22%, signal=55%
GO_PORE_COMPLEX_ASSEMBLY	19	0.634736	1.56494	0.0265306	0.0970545	0.943	10712	tags=63%, list=20%, signal=79%
GO_NEGATIVE_REGULATION_OF_BINDING	162	0.475926	1.5648	0.0146444	0.0970301	0.943	16024	tags=49%, list=29%, signal=69%
GO_PROTEIN_MODIFICATION_BY_SMALL_PROTEIN_REMOVAL	288	0.528615	1.56399	0.0367347	0.0976125	0.943	11798	tags=40%, list=22%, signal=51%
GO_PROTEIN_N_TERMINUS_BINDING	106	0.527353	1.56394	0.022541	0.0975103	0.943	12583	tags=43%, list=23%, signal=56%
GO_POSITIVE_REGULATION_OF_VIRAL_PROCESS	105	0.534472	1.56378	0.0425532	0.0975121	0.943	11518	tags=43%, list=21%, signal=54%
GO_DNA_DEMETHYLATION	27	0.575365	1.56357	0.0200803	0.0975747	0.943	11267	tags=44%, list=21%, signal=56%
GO_DETERMINATION_OF_ADULT_LIFESPAN	16	0.637233	1.56348	0.0272374	0.0975118	0.943	5323	tags=25%, list=10%, signal=28%
GO_REGULATION_OF_PEPTIDYL_SERINE_PHOSPHORYLATION_OF_STAT_PROTEIN	23	0.608887	1.56319	0.0243902	0.0976773	0.943	16048	tags=52%, list=29%, signal=74%
GO_POSITIVE_REGULATION_OF_VIRAL_TRANSCRIPTION	41	0.614307	1.56284	0.0454545	0.0978675	0.943	11518	tags=54%, list=21%, signal=68%
GO_REGULATION_OF_CELLULAR_AMIDE_METABOLIC_PROCESS	474	0.479362	1.56229	0.018711	0.0982646	0.943	11751	tags=39%, list=22%, signal=49%
GO_RNA_POLYMERASE_II_GENERAL_TRANSCRIPTION_INITIATION_FACTOR_BINDING	19	0.656028	1.5619	0.0416667	0.0984112	0.943	6819	tags=47%, list=12%, signal=54%
GO_PROTEIN_TARGETING	429	0.496207	1.56172	0.0295359	0.0984427	0.943	13318	tags=48%, list=24%, signal=63%
GO_MIRNA_METABOLIC_PROCESS	26	0.618795	1.56136	0.0297619	0.0986746	0.943	6264	tags=50%, list=11%, signal=56%
GO_CYTOSOLIC_LARGE_RIBOSOMAL_SUBUNIT	58	0.721201	1.56048	0.0453608	0.099376	0.946	11677	tags=83%, list=21%, signal=105%
GO_REGULATION_OF_STEM_CELL_DIFFERENTIATION	116	0.522654	1.56008	0.0242915	0.099535	0.946	17712	tags=67%, list=32%, signal=99%
GO_N_ACETYLTRANSFERASE_ACTIVITY	82	0.547072	1.55988	0.0257937	0.0995963	0.946	11177	tags=35%, list=20%, signal=44%
GO_POSITIVE_REGULATION_OF_HEART_GROWTH	49	0.491298	1.55946	0.0102459	0.0998118	0.946	15753	tags=51%, list=29%, signal=72%
GO_N_ACYLTRANSFERASE_ACTIVITY	98	0.523686	1.55934	0.0256917	0.0997792	0.946	11177	tags=35%, list=20%, signal=44%
GO_CELLULAR_SENESCENCE	70	0.517637	1.55807	0.0240964	0.100888	0.946	9475	tags=39%, list=17%, signal=47%
GO_TRANSLATION_PREINITIATION_COMPLEX	18	0.723926	1.55798	0.0337553	0.100818	0.946	8705	tags=67%, list=16%, signal=79%
GO_NEGATIVE_REGULATION_OF_CHROMATIN_ORGANIZATION	52	0.560577	1.55758	0.026971	0.101046	0.946	9677	tags=42%, list=18%, signal=51%
GO_REGULATION_OF_MORPHOGENESIS_OF_AN_EPITHELIUM	180	0.483458	1.55752	0.0273109	0.100957	0.946	15293	tags=51%, list=28%, signal=70%
GO_MICROTUBULE_NUCLEATION	29	0.628835	1.55688	0.0323887	0.101378	0.947	7970	tags=52%, list=15%, signal=61%
GO_DNA_DEALKYLATION	33	0.561725	1.55659	0.0305499	0.101547	0.948	13192	tags=48%, list=24%, signal=64%
GO_REGULATION_OF_TRANSCRIPTION_ELONGATION_FROM_RNA_POLYMERASE_II_PROMOTER	26	0.641724	1.5564	0.035865	0.101569	0.948	10183	tags=54%, list=19%, signal=66%
GO_METAL_CLUSTER_BINDING	65	0.559635	1.55572	0.0429448	0.102089	0.949	5630	tags=35%, list=10%, signal=39%
GO_NUCLEOSIDE_TRIPHOSPHATE_BIOSYNTHETIC_PROCESS	58	0.49592	1.55427	0.0226804	0.103263	0.95	8021	tags=34%, list=15%, signal=40%
GO_HISTONE_H3_K4_METHYLATION	53	0.586393	1.55416	0.0439122	0.103227	0.95	15135	tags=64%, list=28%, signal=89%
GO_ESTABLISHMENT_OF_TISSUE_POLARITY	123	0.503213	1.55312	0.0386179	0.104062	0.952	15293	tags=52%, list=28%, signal=72%
GO_POSITIVE_REGULATION_OF_MRNA_PROCESSING	33	0.630297	1.55287	0.0469083	0.104185	0.952	4164	tags=39%, list=8%, signal=43%
GO_PROTEIN_METHYLATION	163	0.528054	1.55285	0.0286885	0.104058	0.952	10064	tags=46%, list=18%, signal=56%
GO_NUCLEOBASE_METABOLIC_PROCESS	34	0.594021	1.55241	0.0181818	0.104266	0.952	11035	tags=56%, list=20%, signal=70%
GO_AGING	302	0.462474	1.55169	0.00996016	0.104816	0.952	13723	tags=42%, list=25%, signal=56%
GO_REGULATION_OF_REPRODUCTIVE_PROCESS	165	0.433368	1.55161	0.00204499	0.104764	0.952	11463	tags=39%, list=21%, signal=49%
GO_EMBRYONIC_SKELETAL_SYSTEM_DEVELOPMENT	129	0.493031	1.55158	0.0284553	0.10465	0.952	11217	tags=43%, list=21%, signal=54%
GO_ORGANELLE_INHERITANCE	15	0.695336	1.55056	0.0355649	0.10541	0.953	11035	tags=73%, list=20%, signal=92%
GO_REGULATION_OF_MRNA_3_END_PROCESSING	27	0.654305	1.54925	0.033195	0.106557	0.953	10596	tags=63%, list=19%, signal=78%
GO_GLIAL_CELL_PROLIFERATION	49	0.534355	1.54918	0.0183299	0.106499	0.953	15438	tags=51%, list=28%, signal=71%
GO_PYRIMIDINE_NUCLEOTIDE_BIOSYNTHETIC_PROCESS	30	0.549381	1.54914	0.0386965	0.106396	0.953	10081	tags=47%, list=18%, signal=57%
GO_NUCLEAR_ENVELOPE_REASSEMBLY	18	0.637777	1.54877	0.0449898	0.10662	0.953	12949	tags=67%, list=24%, signal=87%
GO_NEGATIVE_REGULATION_OF_UBIQUITIN_PROTEIN_TRANSFERASE_ACTIVITY	16	0.688046	1.54818	0.0336134	0.107011	0.953	3826	tags=44%, list=7%, signal=47%
GO_INVADOPODIUM	15	0.613611	1.54789	0.0404255	0.107178	0.953	5886	tags=47%, list=11%, signal=52%
GO_PYRIMIDINE_RIBONUCLEOSIDE_TRIPHOSPHATE_METABOLIC_PROCESS	16	0.60876	1.54763	0.0290456	0.107291	0.953	8021	tags=50%, list=15%, signal=59%
GO_NEGATIVE_REGULATION_OF_PROTEIN_MODIFICATION_BY_SMALL_PROTEIN_CONJUGATION_OR_REMOVAL	87	0.519093	1.54727	0.0285714	0.10744	0.953	14322	tags=48%, list=26%, signal=65%
GO_COPI_COATED_VESICLE	27	0.612105	1.54719	0.0360721	0.107393	0.953	11696	tags=63%, list=21%, signal=80%
GO_PEPTIDYL_GLUTAMIC_ACID_MODIFICATION	29	0.541522	1.54654	0.018622	0.107907	0.954	18033	tags=76%, list=33%, signal=113%
GO_MORPHOGENESIS_OF_A_POLARIZED_EPITHELIUM	144	0.481989	1.54521	0.0359281	0.109045	0.954	15293	tags=49%, list=28%, signal=67%
GO_MODULATION_BY_VIRUS_OF_HOST_PROCESS	29	0.564375	1.54467	0.0238095	0.109405	0.954	9596	tags=41%, list=18%, signal=50%
GO_TRANSCRIPTION_ELONGATION_FROM_RNA_POLYMERASE_II_PROMOTER	79	0.583003	1.54411	0.0394191	0.109818	0.954	10335	tags=48%, list=19%, signal=59%
GO_REGULATION_OF_ISOTYPE_SWITCHING	31	0.58141	1.54411	0.0384615	0.109674	0.954	6598	tags=35%, list=12%, signal=40%
GO_LIGASE_ACTIVITY_FORMING_CARBON_NITROGEN_BONDS	46	0.519765	1.54393	0.0260521	0.109689	0.954	9738	tags=35%, list=18%, signal=42%
GO_PROTEASOME_CORE_COMPLEX	20	0.673386	1.54338	0.0465587	0.110055	0.954	9257	tags=60%, list=17%, signal=72%
GO_HISTONE_LYSINE_N_METHYLTRANSFERASE_ACTIVITY	39	0.596385	1.54311	0.0395257	0.110168	0.954	5956	tags=44%, list=11%, signal=49%
GO_PROTEIN_K11_LINKED_UBIQUITINATION	27	0.642061	1.54303	0.0423387	0.110096	0.954	8130	tags=52%, list=15%, signal=61%
GO_UBIQUITIN_LIKE_PROTEIN_BINDING	90	0.551054	1.54292	0.0246407	0.110072	0.954	10749	tags=42%, list=20%, signal=52%
GO_RNA_POLYMERASE_BINDING	77	0.546981	1.54249	0.044898	0.110322	0.954	9593	tags=38%, list=18%, signal=46%
GO_ESC_E_Z_COMPLEX	15	0.671472	1.54247	0.0239044	0.110203	0.954	3943	tags=53%, list=7%, signal=57%
GO_MALE_MEIOTIC_NUCLEAR_DIVISION	45	0.519105	1.54244	0.0121704	0.11011	0.954	9773	tags=36%, list=18%, signal=43%
GO_POSITIVE_REGULATION_OF_CELLULAR_AMIDE_METABOLIC_PROCESS	161	0.511643	1.54115	0.0402542	0.11118	0.957	11913	tags=43%, list=22%, signal=55%
GO_REGULATION_OF_RNA_SPLICING	155	0.555617	1.54047	0.0349794	0.111639	0.957	13427	tags=52%, list=25%, signal=69%
GO_BASAL_TRANSCRIPTION_MACHINERY_BINDING	70	0.559824	1.53991	0.0440252	0.111982	0.957	6834	tags=33%, list=13%, signal=38%
GO_MESENCHYMAL_TO_EPITHELIAL_TRANSITION	20	0.583904	1.53933	0.0342052	0.112433	0.958	10356	tags=40%, list=19%, signal=49%
GO_AXIS_SPECIFICATION	87	0.489723	1.5387	0.0184805	0.112881	0.959	15061	tags=49%, list=28%, signal=68%
GO_P_BODY	83	0.531581	1.53869	0.0302419	0.11275	0.959	11762	tags=47%, list=22%, signal=60%
GO_CELLULAR_HYPEROSMOTIC_RESPONSE	15	0.596956	1.53868	0.0349794	0.112612	0.959	4536	tags=40%, list=8%, signal=44%
GO_PYRIMIDINE_NUCLEOSIDE_METABOLIC_PROCESS	34	0.565411	1.53845	0.0216535	0.112756	0.96	7194	tags=38%, list=13%, signal=44%
GO_PROTEIN_SERINE_THREONINE_KINASE_ACTIVATOR_ACTIVITY	38	0.547561	1.5383	0.0230769	0.112741	0.96	9872	tags=39%, list=18%, signal=48%
GO_MITOCHONDRIAL_MEMBRANE_ORGANIZATION	111	0.506519	1.53825	0.0530612	0.112675	0.96	12066	tags=46%, list=22%, signal=59%
GO_NEGATIVE_REGULATION_OF_CELLULAR_AMIDE_METABOLIC_PROCESS	213	0.458694	1.53744	0.0285132	0.113317	0.96	10100	tags=31%, list=18%, signal=38%
GO_POST_ANAL_TAIL_MORPHOGENESIS	18	0.592105	1.53739	0.0243902	0.113227	0.96	13237	tags=61%, list=24%, signal=81%
GO_NEGATIVE_REGULATION_OF_RNA_SPLICING	26	0.698925	1.53737	0.027027	0.113096	0.96	6603	tags=62%, list=12%, signal=70%
GO_NEGATIVE_REGULATION_OF_FIBROBLAST_GROWTH_FACTOR_RECEPTOR_SIGNALING_PATHWAY	24	0.575956	1.53719	0.035865	0.113144	0.96	13297	tags=46%, list=24%, signal=61%
GO_RNA_POLYMERASE_III_COMPLEX	18	0.645929	1.53701	0.0265306	0.113169	0.96	13058	tags=56%, list=24%, signal=73%
GO_ACTIVATION_OF_CYSTEINE_TYPE_ENDOPEPTIDASE_ACTIVITY_INVOLVED_IN_APOPTOTIC_PROCESS	83	0.479164	1.53682	0.00803213	0.113209	0.96	13354	tags=46%, list=24%, signal=60%
GO_REGULATION_OF_EMBRYONIC_DEVELOPMENT	127	0.4841	1.53633	0.022541	0.113558	0.96	14986	tags=50%, list=27%, signal=69%
GO_DEOXYRIBOSE_PHOSPHATE_CATABOLIC_PROCESS	20	0.59411	1.53604	0.0426829	0.113681	0.96	8202	tags=40%, list=15%, signal=47%
GO_UBIQUITIN_BINDING	72	0.560601	1.53413	0.0252632	0.115571	0.962	10749	tags=44%, list=20%, signal=55%
GO_LAMELLIPODIUM_ASSEMBLY	66	0.516053	1.53344	0.0419287	0.116068	0.962	15990	tags=59%, list=29%, signal=83%
GO_TRANSLATIONAL_ELONGATION	129	0.56939	1.53335	0.0738397	0.115999	0.963	11692	tags=50%, list=21%, signal=64%
GO_RNA_CAPPING	32	0.598187	1.53302	0.0503876	0.116153	0.963	11509	tags=53%, list=21%, signal=67%
GO_TRANSCRIPTION_REPRESSOR_COMPLEX	75	0.548578	1.53272	0.031185	0.116258	0.963	12608	tags=51%, list=23%, signal=66%
GO_REGULATION_OF_DNA_DAMAGE_CHECKPOINT	16	0.673121	1.53225	0.0311891	0.116553	0.963	5402	tags=50%, list=10%, signal=55%
GO_INTRINSIC_APOPTOTIC_SIGNALING_PATHWAY	277	0.474657	1.5317	0.0227273	0.116955	0.963	12355	tags=46%, list=23%, signal=59%
GO_PEPTIDE_TRANSMEMBRANE_TRANSPORTER_ACTIVITY	30	0.563123	1.53123	0.0427699	0.117266	0.963	10019	tags=57%, list=18%, signal=69%
GO_PROTEIN_IMPORT_INTO_MITOCHONDRIAL_MATRIX	19	0.616741	1.53099	0.0376238	0.117328	0.963	8593	tags=53%, list=16%, signal=62%
GO_PROTEIN_N_LINKED_GLYCOSYLATION	73	0.54088	1.53093	0.0571992	0.117226	0.963	7780	tags=44%, list=14%, signal=51%
GO_REGULATION_OF_ANIMAL_ORGAN_FORMATION	37	0.550239	1.5307	0.0285714	0.117299	0.963	15079	tags=65%, list=28%, signal=90%
GO_TUMOR_NECROSIS_FACTOR_MEDIATED_SIGNALING_PATHWAY	165	0.477133	1.53057	0.0201207	0.117281	0.963	12042	tags=44%, list=22%, signal=56%
GO_POSITIVE_REGULATION_OF_TORC1_SIGNALING	15	0.63919	1.53036	0.0377734	0.117375	0.965	5756	tags=40%, list=11%, signal=45%
GO_NUCLEOSIDE_TRIPHOSPHATE_METABOLIC_PROCESS	84	0.478849	1.53012	0.035124	0.117464	0.965	8681	tags=37%, list=16%, signal=44%
GO_NEGATIVE_REGULATION_OF_INTRINSIC_APOPTOTIC_SIGNALING_PATHWAY_IN_RESPONSE_TO_DNA_DAMAGE	30	0.559398	1.53006	0.0229645	0.117369	0.965	12339	tags=50%, list=23%, signal=65%
GO_DECIDUALIZATION	25	0.546093	1.52901	0.0225873	0.118238	0.965	13549	tags=56%, list=25%, signal=74%
GO_NUCLEAR_ENVELOPE	450	0.473184	1.52844	0.036961	0.118722	0.965	10816	tags=38%, list=20%, signal=47%
GO_TRANSLATION_REGULATOR_ACTIVITY	134	0.516325	1.52836	0.0609756	0.118651	0.965	11998	tags=48%, list=22%, signal=61%
GO_PYRIMIDINE_CONTAINING_COMPOUND_BIOSYNTHETIC_PROCESS	38	0.528351	1.52793	0.0409836	0.118942	0.965	10081	tags=47%, list=18%, signal=58%
GO_RNA_POLYMERASE_II_CORE_PROMOTER_SEQUENCE_SPECIFIC_DNA_BINDING	20	0.615282	1.52734	0.0354167	0.119387	0.966	17457	tags=65%, list=32%, signal=95%
GO_RAC_GUANYL_NUCLEOTIDE_EXCHANGE_FACTOR_ACTIVITY	19	0.584004	1.52734	0.0330578	0.119244	0.966	4070	tags=26%, list=7%, signal=28%
GO_C2H2_ZINC_FINGER_DOMAIN_BINDING	15	0.594106	1.52651	0.0229167	0.119949	0.966	7985	tags=47%, list=15%, signal=55%
GO_CELLULAR_PROTEIN_COMPLEX_DISASSEMBLY	215	0.480838	1.52648	0.046371	0.119829	0.966	11496	tags=40%, list=21%, signal=50%
GO_NEGATIVE_REGULATION_OF_INTRINSIC_APOPTOTIC_SIGNALING_PATHWAY_BY_P53_CLASS_MEDIATOR	20	0.581008	1.52627	0.020284	0.119913	0.966	9624	tags=45%, list=18%, signal=55%
GO_DYNEIN_COMPLEX_BINDING	20	0.615663	1.5257	0.0497018	0.120296	0.966	5824	tags=35%, list=11%, signal=39%
GO_RNA_DEPENDENT_DNA_BIOSYNTHETIC_PROCESS	68	0.559947	1.52544	0.0490798	0.120426	0.966	9067	tags=43%, list=17%, signal=51%
GO_PROTEIN_HETEROOLIGOMERIZATION	22	0.584961	1.52512	0.0481172	0.120623	0.966	2977	tags=32%, list=5%, signal=34%
GO_B_CELL_APOPTOTIC_PROCESS	26	0.581033	1.52493	0.0439331	0.120664	0.966	7629	tags=38%, list=14%, signal=45%
GO_REGULATION_OF_INTRINSIC_APOPTOTIC_SIGNALING_PATHWAY	156	0.479061	1.52421	0.0274262	0.121161	0.966	12355	tags=47%, list=23%, signal=60%
GO_METANEPHRIC_RENAL_VESICLE_MORPHOGENESIS	16	0.615808	1.52356	0.0212766	0.121615	0.967	10356	tags=50%, list=19%, signal=62%
GO_REGULATION_OF_BINDING	355	0.453359	1.52306	0.0318471	0.121976	0.967	9902	tags=35%, list=18%, signal=42%
GO_ANTIGEN_PROCESSING_AND_PRESENTATION_OF_EXOGENOUS_PEPTIDE_ANTIGEN_VIA_MHC_CLASS_I	80	0.543388	1.52295	0.0623782	0.121962	0.967	9635	tags=44%, list=18%, signal=53%
GO_NUCLEOTIDE_PHOSPHORYLATION	131	0.483197	1.52284	0.0386965	0.121938	0.967	8802	tags=38%, list=16%, signal=45%
GO_SIGNAL_SEQUENCE_BINDING	47	0.587635	1.52272	0.0497925	0.121937	0.967	10193	tags=51%, list=19%, signal=63%
GO_CARD_DOMAIN_BINDING	15	0.660878	1.52271	0.0460251	0.121801	0.967	11275	tags=73%, list=21%, signal=92%
GO_GLYCOSYL_COMPOUND_BIOSYNTHETIC_PROCESS	40	0.553864	1.52229	0.0446809	0.122065	0.967	11043	tags=58%, list=20%, signal=72%
GO_COVALENT_CHROMATIN_MODIFICATION	460	0.490952	1.52225	0.0378486	0.121988	0.967	8029	tags=32%, list=15%, signal=37%
GO_REGULATION_OF_CELLULAR_AMINO_ACID_METABOLIC_PROCESS	62	0.579421	1.52121	0.0658683	0.122943	0.968	9590	tags=53%, list=18%, signal=64%
GO_GTP_RHO_BINDING	20	0.610531	1.5205	0.0321285	0.123515	0.968	7241	tags=40%, list=13%, signal=46%
GO_UBIQUITIN_SPECIFIC_PROTEASE_BINDING	17	0.641681	1.52021	0.0360721	0.123685	0.968	14861	tags=76%, list=27%, signal=105%
GO_TRANSCRIPTION_PREINITIATION_COMPLEX_ASSEMBLY	36	0.586538	1.51967	0.028169	0.124113	0.969	16373	tags=61%, list=30%, signal=87%
GO_REGULATION_OF_MESODERM_DEVELOPMENT	20	0.547773	1.51951	0.024	0.12409	0.969	12254	tags=50%, list=22%, signal=64%
GO_RESPONSE_TO_VITAMIN	90	0.470006	1.51941	0.00621118	0.12403	0.969	15438	tags=50%, list=28%, signal=70%
GO_CELLULAR_RESPONSE_TO_ARSENIC_CONTAINING_SUBSTANCE	20	0.575864	1.51913	0.0275424	0.124176	0.969	14444	tags=60%, list=26%, signal=82%
GO_CORONARY_VASCULATURE_MORPHOGENESIS	17	0.638981	1.51911	0.0581162	0.124042	0.969	16849	tags=76%, list=31%, signal=111%
GO_REGULATION_OF_MRNA_PROCESSING	151	0.565793	1.51863	0.0534979	0.124425	0.969	10697	tags=48%, list=20%, signal=59%
GO_REGULATION_OF_CHROMATIN_ORGANIZATION	180	0.508232	1.51861	0.0308642	0.124296	0.969	15134	tags=54%, list=28%, signal=75%
GO_REGULATION_OF_CHROMATIN_BINDING	21	0.586804	1.51854	0.0571429	0.124223	0.969	14986	tags=71%, list=27%, signal=98%
GO_ESTABLISHMENT_OR_MAINTENANCE_OF_CELL_POLARITY	214	0.482387	1.5181	0.035124	0.124556	0.97	10466	tags=39%, list=19%, signal=48%
GO_REGULATION_OF_GLIOGENESIS	125	0.461415	1.51756	0.0123457	0.124928	0.97	15700	tags=43%, list=29%, signal=60%
GO_NEURAL_TUBE_DEVELOPMENT	161	0.480658	1.51739	0.0423729	0.124985	0.97	15061	tags=49%, list=28%, signal=68%
GO_DNA_CATABOLIC_PROCESS_ENDONUCLEOLYTIC	31	0.544748	1.51726	0.029703	0.124998	0.97	9708	tags=52%, list=18%, signal=63%
GO_NEGATIVE_REGULATION_OF_HISTONE_METHYLATION	19	0.653144	1.51686	0.0430328	0.125298	0.97	6773	tags=47%, list=12%, signal=54%
GO_THYROID_GLAND_DEVELOPMENT	21	0.584454	1.51623	0.035124	0.12581	0.97	16884	tags=76%, list=31%, signal=110%
GO_TUBE_FORMATION	149	0.478587	1.51611	0.033195	0.125798	0.97	14986	tags=51%, list=27%, signal=70%
GO_DNA_BINDING_BENDING	18	0.598876	1.51608	0.0348361	0.125681	0.97	11791	tags=50%, list=22%, signal=64%
GO_POSITIVE_REGULATION_OF_TELOMERE_CAPPING	17	0.597446	1.51573	0.0276008	0.125907	0.97	5193	tags=29%, list=10%, signal=32%
GO_GLANDULAR_EPITHELIAL_CELL_DIFFERENTIATION	47	0.516236	1.51558	0.0315582	0.125949	0.97	14781	tags=53%, list=27%, signal=73%
GO_PEPTIDYL_ASPARAGINE_MODIFICATION	31	0.588073	1.51558	0.0570866	0.125804	0.97	9062	tags=55%, list=17%, signal=66%
GO_REGULATION_OF_ORGANELLE_ASSEMBLY	185	0.484195	1.51546	0.0326531	0.12579	0.97	9665	tags=37%, list=18%, signal=45%
GO_POSITIVE_REGULATION_OF_ATPASE_ACTIVITY	54	0.517283	1.51488	0.0365112	0.126269	0.97	8109	tags=35%, list=15%, signal=41%
GO_ACTIN_NUCLEATION	50	0.521577	1.51459	0.0465587	0.126398	0.97	11408	tags=52%, list=21%, signal=66%
GO_NF_KAPPAB_BINDING	31	0.580396	1.51441	0.0557851	0.126427	0.971	11856	tags=58%, list=22%, signal=74%
GO_RNA_POLYMERASE_II_CORE_COMPLEX	15	0.624538	1.51407	0.0515464	0.126646	0.971	4012	tags=33%, list=7%, signal=36%
GO_MICROTUBULE_BASED_MOVEMENT	351	0.433125	1.51394	0.016129	0.126611	0.971	9939	tags=31%, list=18%, signal=37%
GO_REGULATION_OF_TRANSLATIONAL_ELONGATION	19	0.597983	1.51375	0.0512295	0.126681	0.971	11692	tags=58%, list=21%, signal=74%
GO_NLS_BEARING_PROTEIN_IMPORT_INTO_NUCLEUS	20	0.59254	1.51355	0.0583501	0.126756	0.971	10022	tags=45%, list=18%, signal=55%
GO_NUCLEAR_MEMBRANE	282	0.481076	1.5133	0.0390144	0.126858	0.971	10302	tags=38%, list=19%, signal=46%
GO_POSITIVE_REGULATION_OF_ORGAN_GROWTH	60	0.469141	1.51245	0.0146444	0.127611	0.971	15753	tags=47%, list=29%, signal=65%
GO_S_ADENOSYLMETHIONINE_DEPENDENT_METHYLTRANSFERASE_ACTIVITY	138	0.500961	1.51151	0.0338645	0.128538	0.972	8670	tags=39%, list=16%, signal=46%
GO_NUCLEAR_LOCALIZATION_SEQUENCE_BINDING	26	0.626162	1.511	0.0628803	0.128923	0.972	10022	tags=58%, list=18%, signal=71%
GO_TRNA_METABOLIC_PROCESS	161	0.536081	1.5108	0.0372671	0.128976	0.972	12251	tags=49%, list=22%, signal=63%
GO_CUL4_RING_E3_UBIQUITIN_LIGASE_COMPLEX	33	0.589614	1.51064	0.0410678	0.128998	0.972	8230	tags=42%, list=15%, signal=50%
GO_POSITIVE_REGULATION_OF_CELLULAR_PROTEIN_LOCALIZATION	329	0.47325	1.51041	0.0337553	0.129084	0.972	15057	tags=48%, list=28%, signal=65%
GO_REGULATION_OF_INTRACELLULAR_PROTEIN_TRANSPORT	257	0.478729	1.50988	0.0474227	0.129496	0.972	13318	tags=45%, list=24%, signal=59%
GO_POSITIVE_REGULATION_OF_SIGNAL_TRANSDUCTION_BY_P53_CLASS_MEDIATOR	22	0.580154	1.5082	0.0502092	0.131084	0.972	18884	tags=64%, list=35%, signal=97%
GO_EMBRYONIC_DIGIT_MORPHOGENESIS	57	0.495153	1.50819	0.0241935	0.130947	0.972	11217	tags=44%, list=21%, signal=55%
GO_CILIUM_ORGANIZATION	367	0.4525	1.50814	0.0355731	0.130849	0.972	9779	tags=33%, list=18%, signal=40%
GO_N_TERMINAL_PROTEIN_AMINO_ACID_MODIFICATION	28	0.558871	1.50757	0.0297619	0.131332	0.973	14040	tags=50%, list=26%, signal=67%
GO_MRNA_CLEAVAGE_FACTOR_COMPLEX	22	0.66013	1.50746	0.0413223	0.131292	0.973	3200	tags=45%, list=6%, signal=48%
GO_CELLULAR_PROTEIN_CONTAINING_COMPLEX_LOCALIZATION	22	0.603434	1.50736	0.0341365	0.131241	0.973	2784	tags=32%, list=5%, signal=34%
GO_GAMMA_TUBULIN_COMPLEX	20	0.607415	1.50728	0.0392157	0.131166	0.973	7920	tags=50%, list=14%, signal=58%
GO_METALLOENDOPEPTIDASE_ACTIVITY	104	0.509912	1.50717	0.0124481	0.131139	0.975	11655	tags=47%, list=21%, signal=60%
GO_SIGNAL_TRANSDUCTION_INVOLVED_IN_REGULATION_OF_GENE_EXPRESSION	19	0.560385	1.50688	0.012024	0.131318	0.975	10178	tags=47%, list=19%, signal=58%
GO_TRANSLATION_REGULATOR_ACTIVITY_NUCLEIC_ACID_BINDING	105	0.521073	1.50626	0.0752033	0.131822	0.976	11998	tags=48%, list=22%, signal=61%
GO_POSITIVE_REGULATION_OF_APOPTOTIC_SIGNALING_PATHWAY	176	0.462315	1.50573	0.0373444	0.132197	0.976	12066	tags=42%, list=22%, signal=54%
GO_VIRAL_RNA_GENOME_REPLICATION	33	0.57103	1.50557	0.045082	0.1322	0.976	6773	tags=39%, list=12%, signal=45%
GO_PROTEIN_ACETYLTRANSFERASE_COMPLEX	91	0.533825	1.50519	0.0643275	0.132419	0.976	6522	tags=35%, list=12%, signal=40%
GO_APOPTOTIC_DNA_FRAGMENTATION	24	0.55885	1.50513	0.0371094	0.132349	0.976	12718	tags=63%, list=23%, signal=81%
GO_N_METHYLTRANSFERASE_ACTIVITY	84	0.50683	1.50495	0.0582524	0.132379	0.976	8670	tags=40%, list=16%, signal=48%
GO_RRNA_CONTAINING_RIBONUCLEOPROTEIN_COMPLEX_EXPORT_FROM_NUCLEUS	15	0.680517	1.50484	0.0384615	0.132342	0.976	14070	tags=67%, list=26%, signal=90%
GO_NEGATIVE_REGULATION_OF_INTRINSIC_APOPTOTIC_SIGNALING_PATHWAY	93	0.492079	1.50466	0.0233051	0.132384	0.976	12355	tags=49%, list=23%, signal=64%
GO_NUCLEOTIDE_SUGAR_METABOLIC_PROCESS	37	0.558076	1.50443	0.0385396	0.132484	0.976	11905	tags=54%, list=22%, signal=69%
GO_PHOSPHATASE_ACTIVATOR_ACTIVITY	15	0.659644	1.5044	0.0477137	0.132355	0.976	11924	tags=67%, list=22%, signal=85%
GO_STEM_CELL_PROLIFERATION	123	0.458874	1.50419	0.0209644	0.132406	0.976	13808	tags=40%, list=25%, signal=53%
GO_MORPHOGENESIS_OF_EMBRYONIC_EPITHELIUM	150	0.472886	1.50364	0.0329218	0.13288	0.976	14986	tags=51%, list=27%, signal=70%
GO_REGULATION_OF_SYMBIOTIC_PROCESS	225	0.480218	1.50303	0.0545073	0.133343	0.977	11751	tags=43%, list=22%, signal=55%
GO_MODULATION_BY_SYMBIONT_OF_HOST_CELLULAR_PROCESS	26	0.549778	1.50288	0.0359281	0.13335	0.977	9596	tags=46%, list=18%, signal=56%
GO_4_IRON_4_SULFUR_CLUSTER_BINDING	41	0.567345	1.50287	0.0585859	0.133217	0.977	6429	tags=41%, list=12%, signal=47%
GO_DNA_CATABOLIC_PROCESS	40	0.529418	1.50287	0.0409357	0.133073	0.977	12718	tags=55%, list=23%, signal=72%
GO_HEMATOPOIETIC_PROGENITOR_CELL_DIFFERENTIATION	170	0.464456	1.50286	0.0326531	0.132928	0.977	16033	tags=50%, list=29%, signal=71%
GO_RESPONSE_TO_LIGHT_STIMULUS	308	0.447412	1.50254	0.0262626	0.133088	0.977	7292	tags=28%, list=13%, signal=32%
GO_MAMMARY_GLAND_DUCT_MORPHOGENESIS	32	0.523549	1.50215	0.0273684	0.133312	0.977	10480	tags=44%, list=19%, signal=54%
GO_KINASE_REGULATOR_ACTIVITY	203	0.454146	1.50142	0.0161616	0.133996	0.977	9899	tags=34%, list=18%, signal=41%
GO_MITOTIC_SISTER_CHROMATID_COHESION	21	0.636997	1.50119	0.0415842	0.134079	0.977	10933	tags=57%, list=20%, signal=71%
GO_TELOMERE_CAPPING	38	0.558608	1.50118	0.0585859	0.133943	0.977	2259	tags=24%, list=4%, signal=25%
GO_CELLULAR_RESPONSE_TO_OXYGEN_RADICAL	26	0.513096	1.501	0.03861	0.133983	0.977	6236	tags=27%, list=11%, signal=30%
GO_NUCLEOTIDE_SUGAR_BIOSYNTHETIC_PROCESS	22	0.595244	1.50096	0.045082	0.133886	0.977	11075	tags=55%, list=20%, signal=68%
GO_PROTEIN_NEDDYLATION	15	0.6411	1.50046	0.0530612	0.134275	0.977	11969	tags=73%, list=22%, signal=94%
GO_S_ACYLTRANSFERASE_ACTIVITY	32	0.535384	1.5002	0.0476191	0.134423	0.977	12115	tags=47%, list=22%, signal=60%
GO_RNA_POLYADENYLATION	42	0.606289	1.50002	0.0709939	0.134486	0.977	15134	tags=69%, list=28%, signal=95%
GO_PROTEIN_DISULFIDE_ISOMERASE_ACTIVITY	17	0.662923	1.49908	0.0461216	0.13533	0.977	9123	tags=59%, list=17%, signal=71%
GO_MIDBODY_ABSCISSION	17	0.587344	1.49896	0.0327869	0.135294	0.977	7820	tags=35%, list=14%, signal=41%
GO_GLUCOSYLTRANSFERASE_ACTIVITY	16	0.637803	1.49893	0.0468432	0.135166	0.977	18074	tags=81%, list=33%, signal=121%
GO_STEM_CELL_DIFFERENTIATION	257	0.45234	1.4985	0.0279441	0.135497	0.977	14507	tags=48%, list=27%, signal=65%
GO_EMBRYONIC_FORELIMB_MORPHOGENESIS	32	0.530371	1.49794	0.0263158	0.135977	0.977	11217	tags=50%, list=21%, signal=63%
GO_CILIARY_BASE	31	0.54608	1.49783	0.0489796	0.135942	0.977	10069	tags=48%, list=18%, signal=59%
GO_DNA_TEMPLATED_TRANSCRIPTION_INITIATION	232	0.484546	1.49766	0.0434783	0.135966	0.977	13230	tags=47%, list=24%, signal=62%
GO_TRNA_MODIFICATION	83	0.539127	1.49764	0.0612648	0.135842	0.977	12251	tags=51%, list=22%, signal=65%
GO_POSTSYNAPTIC_SPECIALIZATION_ASSEMBLY	21	0.558918	1.49736	0.038	0.136013	0.977	18609	tags=62%, list=34%, signal=94%
GO_PYRIMIDINE_NUCLEOSIDE_MONOPHOSPHATE_METABOLIC_PROCESS	15	0.640987	1.4961	0.0506073	0.137207	0.977	6229	tags=53%, list=11%, signal=60%
GO_CELLULAR_COMPONENT_DISASSEMBLY_INVOLVED_IN_EXECUTION_PHASE_OF_APOPTOSIS	35	0.518556	1.49601	0.0437376	0.137144	0.977	9708	tags=49%, list=18%, signal=59%
GO_IMMUNOGLOBULIN_PRODUCTION_INVOLVED_IN_IMMUNOGLOBULIN_MEDIATED_IMMUNE_RESPONSE	55	0.501584	1.49576	0.0668016	0.137249	0.977	6865	tags=29%, list=13%, signal=33%
GO_MAINTENANCE_OF_CELL_POLARITY	18	0.547083	1.49502	0.0349794	0.137896	0.977	12095	tags=44%, list=22%, signal=57%
GO_RESPONSE_TO_ARSENIC_CONTAINING_SUBSTANCE	34	0.52052	1.49489	0.0404858	0.137914	0.977	10640	tags=41%, list=19%, signal=51%
GO_TRNA_PROCESSING	121	0.533344	1.49479	0.057377	0.137872	0.977	11829	tags=47%, list=22%, signal=60%
GO_PROTEIN_LOCALIZATION_TO_MITOCHONDRION	138	0.494846	1.49456	0.0596708	0.138	0.978	13513	tags=49%, list=25%, signal=65%
GO_PROTEIN_LOCALIZATION_TO_CILIUM	58	0.530983	1.49394	0.0462777	0.138535	0.978	13032	tags=47%, list=24%, signal=61%
GO_CORTICAL_CYTOSKELETON_ORGANIZATION	59	0.528041	1.4936	0.0368852	0.13874	0.979	17943	tags=59%, list=33%, signal=88%
GO_SIGNAL_TRANSDUCTION_IN_ABSENCE_OF_LIGAND	73	0.485523	1.49351	0.0219561	0.13869	0.979	14775	tags=52%, list=27%, signal=71%
GO_MITOCHONDRIAL_OUTER_MEMBRANE_PERMEABILIZATION	53	0.532776	1.49343	0.0539419	0.138623	0.979	12066	tags=45%, list=22%, signal=58%
GO_NEGATIVE_REGULATION_OF_MRNA_PROCESSING	31	0.669468	1.4929	0.0446247	0.139039	0.979	8975	tags=61%, list=16%, signal=73%
GO_RESPONSE_TO_AXON_INJURY	79	0.468175	1.49271	0.0241449	0.139083	0.979	14451	tags=41%, list=26%, signal=55%
GO_EAR_MORPHOGENESIS	121	0.446578	1.49245	0.025	0.139239	0.98	11342	tags=38%, list=21%, signal=48%
GO_POSITIVE_REGULATION_OF_CYTOSKELETON_ORGANIZATION	219	0.467413	1.49245	0.0371901	0.1391	0.98	11463	tags=42%, list=21%, signal=52%
GO_REGULATION_OF_STEM_CELL_POPULATION_MAINTENANCE	34	0.554441	1.49189	0.0496894	0.139576	0.98	14972	tags=56%, list=27%, signal=77%
GO_MRNA_CLEAVAGE	22	0.642954	1.49124	0.0589474	0.140136	0.98	14149	tags=73%, list=26%, signal=98%
GO_SPERMATID_NUCLEUS_DIFFERENTIATION	19	0.586812	1.49015	0.0636183	0.141195	0.981	2008	tags=26%, list=4%, signal=27%
GO_APOPTOTIC_MITOCHONDRIAL_CHANGES	116	0.461487	1.48962	0.0454545	0.14168	0.981	13513	tags=47%, list=25%, signal=63%
GO_REGULATION_OF_PROTEIN_MODIFICATION_BY_SMALL_PROTEIN_CONJUGATION_OR_REMOVAL	228	0.481982	1.48961	0.0533881	0.141544	0.981	12042	tags=43%, list=22%, signal=54%
GO_LYSINE_ACETYLATED_HISTONE_BINDING	22	0.60415	1.4896	0.0636183	0.141398	0.981	16373	tags=59%, list=30%, signal=84%
GO_NEUROBLAST_DIVISION	15	0.598291	1.48943	0.0472279	0.141431	0.981	4882	tags=33%, list=9%, signal=37%
GO_POSITIVE_REGULATION_OF_RNA_SPLICING	37	0.569256	1.48847	0.057377	0.142387	0.981	12468	tags=51%, list=23%, signal=66%
GO_CELLULAR_RESPONSE_TO_INTERFERON_BETA	20	0.575021	1.48842	0.0416667	0.142309	0.981	17638	tags=75%, list=32%, signal=111%
GO_MICROTUBULE_POLYMERIZATION	74	0.497479	1.48838	0.046748	0.142211	0.981	9716	tags=39%, list=18%, signal=48%
GO_REGULATION_OF_GENERATION_OF_PRECURSOR_METABOLITES_AND_ENERGY	150	0.465216	1.48793	0.037037	0.142518	0.981	6406	tags=31%, list=12%, signal=35%
GO_REGULATION_OF_MRNA_SPLICING_VIA_SPLICEOSOME	113	0.552831	1.48774	0.0773931	0.142561	0.981	6888	tags=38%, list=13%, signal=43%
GO_CRANIAL_SKELETAL_SYSTEM_DEVELOPMENT	68	0.481446	1.48766	0.025641	0.142521	0.981	12403	tags=46%, list=23%, signal=59%
GO_HISTONE_DEACETYLASE_BINDING	112	0.488239	1.48705	0.040404	0.143082	0.981	7970	tags=29%, list=15%, signal=33%
GO_EPITHELIAL_TUBE_FORMATION	132	0.472773	1.48631	0.0456432	0.143789	0.981	14986	tags=50%, list=27%, signal=69%
GO_CELLULAR_RESPONSE_TO_OXYGEN_LEVELS	224	0.456027	1.48554	0.0331263	0.144481	0.982	10467	tags=38%, list=19%, signal=46%
GO_AXIS_ELONGATION	30	0.540954	1.48442	0.04375	0.14574	0.982	13237	tags=57%, list=24%, signal=75%
GO_POSITIVE_REGULATION_OF_VIRAL_GENOME_REPLICATION	36	0.561048	1.48425	0.0505263	0.145736	0.982	4112	tags=28%, list=8%, signal=30%
GO_VENTRICULAR_SYSTEM_DEVELOPMENT	32	0.533743	1.48405	0.0464135	0.145828	0.982	8597	tags=44%, list=16%, signal=52%
GO_TOR_COMPLEX	15	0.614187	1.4839	0.0524109	0.145841	0.982	7562	tags=47%, list=14%, signal=54%
GO_POSITIVE_REGULATION_OF_G1_S_TRANSITION_OF_MITOTIC_CELL_CYCLE	47	0.501531	1.48369	0.054902	0.145896	0.982	9153	tags=30%, list=17%, signal=36%
GO_PROTEIN_PHOSPHATASE_2A_BINDING	31	0.557082	1.48355	0.0600414	0.145926	0.982	7081	tags=39%, list=13%, signal=44%
GO_PROTEIN_SERINE_THREONINE_PHOSPHATASE_ACTIVITY	75	0.49554	1.48323	0.0682731	0.146096	0.982	7778	tags=33%, list=14%, signal=39%
GO_ANTIGEN_PROCESSING_AND_PRESENTATION	228	0.471264	1.48302	0.0655738	0.146184	0.982	9759	tags=34%, list=18%, signal=41%
GO_REGULATION_OF_MITOCHONDRIAL_MEMBRANE_PERMEABILITY_INVOLVED_IN_APOPTOTIC_PROCESS	59	0.509856	1.48268	0.0597938	0.146358	0.983	12066	tags=42%, list=22%, signal=54%
GO_CHAPERONE_MEDIATED_PROTEIN_FOLDING	59	0.519569	1.48222	0.0635593	0.146701	0.983	9761	tags=41%, list=18%, signal=49%
GO_RESPONSE_TO_UV_C	16	0.612924	1.48204	0.0541082	0.146764	0.983	5249	tags=38%, list=10%, signal=41%
GO_REGULATION_OF_LAMELLIPODIUM_ASSEMBLY	36	0.513001	1.48135	0.0477178	0.147409	0.984	7015	tags=36%, list=13%, signal=41%
GO_IRE1_MEDIATED_UNFOLDED_PROTEIN_RESPONSE	65	0.539106	1.48034	0.0738397	0.148442	0.985	7971	tags=38%, list=15%, signal=45%
GO_POSITIVE_REGULATION_OF_ESTABLISHMENT_OF_PROTEIN_LOCALIZATION_TO_MITOCHONDRION	58	0.532609	1.48021	0.0585774	0.148434	0.985	13513	tags=48%, list=25%, signal=64%
GO_DISULFIDE_OXIDOREDUCTASE_ACTIVITY	37	0.534782	1.47988	0.06	0.148671	0.985	13489	tags=51%, list=25%, signal=68%
GO_NIK_NF_KAPPAB_SIGNALING	176	0.463182	1.47912	0.0409836	0.149387	0.985	10219	tags=39%, list=19%, signal=47%
GO_H4_HISTONE_ACETYLTRANSFERASE_ACTIVITY	17	0.615278	1.47901	0.0627451	0.149375	0.985	12935	tags=41%, list=24%, signal=54%
GO_ESTABLISHMENT_OR_MAINTENANCE_OF_BIPOLAR_CELL_POLARITY	47	0.49042	1.47875	0.0433884	0.149525	0.985	9794	tags=36%, list=18%, signal=44%
GO_NEGATIVE_REGULATION_OF_SMOOTH_MUSCLE_CELL_DIFFERENTIATION	22	0.527645	1.47874	0.0478088	0.149388	0.985	8476	tags=27%, list=16%, signal=32%
GO_POSITIVE_REGULATION_OF_MEMBRANE_PERMEABILITY	61	0.508176	1.47863	0.0572034	0.149361	0.985	17264	tags=59%, list=32%, signal=86%
GO_FORMATION_OF_PRIMARY_GERM_LAYER	124	0.482759	1.47794	0.03125	0.149998	0.985	17249	tags=55%, list=32%, signal=80%
GO_CELLULAR_RESPONSE_TO_REACTIVE_NITROGEN_SPECIES	18	0.559985	1.47793	0.0389864	0.149861	0.985	873	tags=22%, list=2%, signal=23%
GO_POSITIVE_REGULATION_OF_MRNA_METABOLIC_PROCESS	81	0.536206	1.47635	0.1	0.151547	0.985	10335	tags=42%, list=19%, signal=52%
GO_MODIFICATION_DEPENDENT_PROTEIN_BINDING	145	0.505329	1.47547	0.0850202	0.152458	0.985	11155	tags=39%, list=20%, signal=49%
GO_POSITIVE_REGULATION_OF_PROTEIN_MODIFICATION_BY_SMALL_PROTEIN_CONJUGATION_OR_REMOVAL	132	0.491124	1.47528	0.0528455	0.15251	0.985	9209	tags=38%, list=17%, signal=45%
GO_MAINTENANCE_OF_PROTEIN_LOCATION_IN_NUCLEUS	23	0.588528	1.47497	0.0597938	0.152699	0.985	5343	tags=30%, list=10%, signal=34%
GO_NOTOCHORD_DEVELOPMENT	19	0.56603	1.47496	0.026749	0.152561	0.985	10645	tags=47%, list=19%, signal=59%
GO_NUCLEOSIDE_METABOLIC_PROCESS	99	0.456724	1.47495	0.0424242	0.152413	0.985	10220	tags=36%, list=19%, signal=45%
GO_ACTIVATION_OF_INNATE_IMMUNE_RESPONSE	140	0.486166	1.47373	0.0657084	0.153688	0.985	17315	tags=59%, list=32%, signal=86%
GO_MACROMOLECULE_TRANSMEMBRANE_TRANSPORTER_ACTIVITY	21	0.593577	1.47313	0.068323	0.154224	0.985	10019	tags=67%, list=18%, signal=82%
GO_PROTEIN_ACETYLATION	199	0.479095	1.47303	0.060241	0.154147	0.985	5780	tags=27%, list=11%, signal=30%
GO_MULTICELLULAR_ORGANISM_AGING	34	0.508344	1.47293	0.0277228	0.154119	0.985	13281	tags=44%, list=24%, signal=58%
GO_REGULATION_OF_APOPTOTIC_SIGNALING_PATHWAY	397	0.445286	1.47278	0.0357143	0.154118	0.985	12434	tags=41%, list=23%, signal=53%
GO_HEAT_SHOCK_PROTEIN_BINDING	122	0.481188	1.47277	0.0626263	0.153973	0.985	10454	tags=38%, list=19%, signal=47%
GO_3_UTR_MEDIATED_MRNA_STABILIZATION	21	0.58216	1.47274	0.0636943	0.153863	0.985	11751	tags=48%, list=22%, signal=61%
GO_MRNA_SPLICE_SITE_SELECTION	48	0.509156	1.47271	0.064257	0.153736	0.985	14192	tags=48%, list=26%, signal=65%
GO_PROTEIN_HETEROTETRAMERIZATION	15	0.616963	1.47182	0.0634249	0.154575	0.985	2977	tags=40%, list=5%, signal=42%
GO_NEGATIVE_REGULATION_OF_MRNA_SPLICING_VIA_SPLICEOSOME	22	0.700046	1.47178	0.0591837	0.154452	0.985	6603	tags=64%, list=12%, signal=72%
GO_ORGANELLE_ENVELOPE_LUMEN	84	0.489455	1.47112	0.0657084	0.155059	0.985	14741	tags=54%, list=27%, signal=73%
GO_POSITIVE_REGULATION_OF_ORGANELLE_ASSEMBLY	67	0.51148	1.47111	0.0537849	0.154902	0.985	8534	tags=36%, list=16%, signal=42%
GO_TRANSLATION_INITIATION_FACTOR_ACTIVITY	50	0.571534	1.4711	0.0955285	0.154764	0.985	9444	tags=50%, list=17%, signal=60%
GO_NEGATIVE_REGULATION_OF_PROTEIN_BINDING	102	0.457226	1.47058	0.0372671	0.155169	0.985	10099	tags=31%, list=18%, signal=38%
GO_NADPH_BINDING	16	0.617273	1.47026	0.0898438	0.155437	0.986	7167	tags=50%, list=13%, signal=58%
GO_DORSAL_VENTRAL_PATTERN_FORMATION	92	0.462218	1.47006	0.0308642	0.155491	0.986	11132	tags=37%, list=20%, signal=46%
GO_REGULATION_OF_ANIMAL_ORGAN_MORPHOGENESIS	252	0.443162	1.46981	0.037037	0.155625	0.986	15293	tags=48%, list=28%, signal=66%
GO_POSITIVE_REGULATION_OF_PROTEIN_DEPHOSPHORYLATION	43	0.518046	1.46908	0.0519751	0.156347	0.986	5292	tags=35%, list=10%, signal=39%
GO_PROTEASOME_ACCESSORY_COMPLEX	24	0.662539	1.46899	0.0978044	0.156289	0.986	9590	tags=63%, list=18%, signal=76%
GO_BINDING_OF_SPERM_TO_ZONA_PELLUCIDA	43	0.483388	1.46892	0.0335306	0.156214	0.986	8032	tags=40%, list=15%, signal=46%
GO_CELL_FATE_COMMITMENT_INVOLVED_IN_FORMATION_OF_PRIMARY_GERM_LAYER	34	0.506413	1.46881	0.0338983	0.156202	0.986	16001	tags=53%, list=29%, signal=75%
GO_GERM_CELL_DEVELOPMENT	253	0.41527	1.46846	0.0101833	0.15643	0.986	15161	tags=42%, list=28%, signal=57%
GO_RESPONSE_TO_NUTRIENT	170	0.434414	1.4679	0.012474	0.15694	0.986	15438	tags=47%, list=28%, signal=65%
GO_HISTONE_METHYLTRANSFERASE_COMPLEX	76	0.530455	1.46776	0.0787402	0.156933	0.986	7885	tags=38%, list=14%, signal=45%
GO_PROTEIN_INSERTION_INTO_MEMBRANE	61	0.493054	1.46678	0.0651261	0.157875	0.986	15047	tags=56%, list=28%, signal=77%
GO_NEURAL_TUBE_FORMATION	105	0.485042	1.46666	0.0597938	0.157853	0.986	14983	tags=50%, list=27%, signal=69%
GO_ANATOMICAL_STRUCTURE_HOMEOSTASIS	438	0.426218	1.4666	0.026749	0.157747	0.986	11463	tags=34%, list=21%, signal=42%
GO_POSITIVE_REGULATION_OF_DNA_TEMPLATED_TRANSCRIPTION_ELONGATION	26	0.622101	1.46658	0.0778443	0.157615	0.986	9162	tags=50%, list=17%, signal=60%
GO_PROTEIN_SERINE_THREONINE_TYROSINE_KINASE_ACTIVITY	45	0.48153	1.46641	0.0513347	0.157644	0.986	1538	tags=16%, list=3%, signal=16%
GO_PEPTIDE_N_ACETYLTRANSFERASE_ACTIVITY	63	0.549082	1.46606	0.0803922	0.15788	0.986	11177	tags=35%, list=20%, signal=44%
GO_POSITIVE_REGULATION_OF_BINDING	167	0.448962	1.46597	0.053719	0.157805	0.986	14322	tags=47%, list=26%, signal=64%
GO_CILIARY_BASAL_BODY	140	0.46412	1.4656	0.0669216	0.158069	0.986	10011	tags=33%, list=18%, signal=40%
GO_TOXIN_TRANSPORT	41	0.534687	1.46516	0.078629	0.158414	0.986	12642	tags=54%, list=23%, signal=70%
GO_POSITIVE_REGULATION_OF_WNT_SIGNALING_PATHWAY	179	0.466193	1.4647	0.0608519	0.158841	0.986	14208	tags=46%, list=26%, signal=62%
GO_ENDODERM_FORMATION	54	0.520313	1.46433	0.0591837	0.15911	0.986	17052	tags=61%, list=31%, signal=89%
GO_ANIMAL_ORGAN_FORMATION	64	0.483814	1.46414	0.0422833	0.159191	0.986	15079	tags=55%, list=28%, signal=75%
GO_MATERNAL_PLACENTA_DEVELOPMENT	36	0.489117	1.46386	0.039501	0.159313	0.986	13549	tags=50%, list=25%, signal=66%
GO_POSITIVE_REGULATION_OF_PLASMA_MEMBRANE_BOUNDED_CELL_PROJECTION_ASSEMBLY	96	0.458855	1.46358	0.0449898	0.159476	0.986	7171	tags=30%, list=13%, signal=35%
GO_MALE_SEX_DIFFERENTIATION	161	0.430915	1.46282	0.031746	0.160221	0.986	7831	tags=30%, list=14%, signal=35%
GO_PEPTIDYL_LYSINE_DIMETHYLATION	21	0.608347	1.4628	0.073922	0.16009	0.986	7395	tags=48%, list=14%, signal=55%
GO_INTRAMOLECULAR_OXIDOREDUCTASE_ACTIVITY	48	0.495345	1.46278	0.0563674	0.159946	0.986	9877	tags=44%, list=18%, signal=53%
GO_CORPUS_CALLOSUM_DEVELOPMENT	20	0.579416	1.46277	0.0544355	0.159796	0.986	17484	tags=65%, list=32%, signal=96%
GO_EMBRYONIC_APPENDAGE_MORPHOGENESIS	123	0.452669	1.46172	0.046748	0.160873	0.987	15177	tags=46%, list=28%, signal=64%
GO_POSITIVE_REGULATION_OF_SMAD_PROTEIN_SIGNAL_TRANSDUCTION	15	0.596243	1.4617	0.0628803	0.160738	0.987	11174	tags=47%, list=20%, signal=59%
GO_MAINTENANCE_OF_CELL_NUMBER	163	0.469697	1.46159	0.0552147	0.160699	0.987	15046	tags=45%, list=28%, signal=62%
GO_DRUG_BINDING	101	0.429875	1.46156	0.0193966	0.160601	0.987	6171	tags=29%, list=11%, signal=32%
GO_EMBRYONIC_ORGAN_DEVELOPMENT	447	0.424243	1.46115	0.0359408	0.160937	0.987	13876	tags=43%, list=25%, signal=57%
GO_PYRIMIDINE_NUCLEOBASE_METABOLIC_PROCESS	16	0.633261	1.46021	0.0486815	0.161895	0.987	11035	tags=56%, list=20%, signal=70%
GO_LOW_DENSITY_LIPOPROTEIN_RECEPTOR_PARTICLE_METABOLIC_PROCESS	23	0.57283	1.45941	0.079918	0.16274	0.987	14590	tags=57%, list=27%, signal=77%
GO_REGULATION_OF_HISTONE_MODIFICATION	145	0.485644	1.45916	0.0639175	0.162835	0.987	15134	tags=52%, list=28%, signal=72%
GO_AUTONOMIC_NERVOUS_SYSTEM_DEVELOPMENT	47	0.517157	1.45874	0.039666	0.163136	0.987	12584	tags=51%, list=23%, signal=66%
GO_EPHRIN_RECEPTOR_SIGNALING_PATHWAY	87	0.492906	1.45864	0.0649895	0.16311	0.987	15502	tags=55%, list=28%, signal=77%
GO_MICROTUBULE_ANCHORING	21	0.600318	1.45802	0.0650407	0.163671	0.988	7368	tags=38%, list=13%, signal=44%
GO_SENSORY_ORGAN_MORPHOGENESIS	265	0.42195	1.458	0.0346232	0.163538	0.988	15088	tags=47%, list=28%, signal=64%
GO_NUCLEAR_INNER_MEMBRANE	55	0.486859	1.45779	0.043659	0.163633	0.988	9785	tags=36%, list=18%, signal=44%
GO_POSITIVE_REGULATION_OF_TRANSLATIONAL_INITIATION	31	0.572338	1.45775	0.0800821	0.163523	0.988	11913	tags=39%, list=22%, signal=49%
GO_VIRAL_GENOME_REPLICATION	121	0.496003	1.45741	0.0535332	0.163777	0.988	11744	tags=43%, list=21%, signal=55%
GO_REGULATION_OF_OLIGODENDROCYTE_DIFFERENTIATION	40	0.495113	1.45718	0.047817	0.163901	0.988	17815	tags=55%, list=33%, signal=82%
GO_KINASE_ACTIVATOR_ACTIVITY	87	0.465184	1.45699	0.0286885	0.163955	0.988	9872	tags=34%, list=18%, signal=42%
GO_BASEMENT_MEMBRANE_ASSEMBLY	15	0.577872	1.45685	0.0555556	0.163976	0.988	10733	tags=47%, list=20%, signal=58%
GO_NEGATIVE_REGULATION_OF_WNT_SIGNALING_PATHWAY	210	0.449502	1.45663	0.0546559	0.164073	0.988	16033	tags=48%, list=29%, signal=67%
GO_REGULATION_OF_ATPASE_ACTIVITY	77	0.471475	1.45648	0.0562249	0.164106	0.988	12718	tags=42%, list=23%, signal=54%
GO_CHROMATIN_DISASSEMBLY	18	0.613227	1.45634	0.0699589	0.164138	0.988	6773	tags=44%, list=12%, signal=51%
GO_RUFFLE_ASSEMBLY	42	0.526278	1.45614	0.067623	0.164251	0.988	13823	tags=55%, list=25%, signal=73%
GO_COCHLEA_DEVELOPMENT	51	0.468711	1.45489	0.0497925	0.165577	0.988	10871	tags=39%, list=20%, signal=49%
GO_RESPONSE_TO_SALT	17	0.550385	1.45435	0.046371	0.166041	0.988	15367	tags=71%, list=28%, signal=98%
GO_PROTEIN_O_LINKED_GLYCOSYLATION	96	0.461671	1.45414	0.0371901	0.166164	0.988	14594	tags=51%, list=27%, signal=70%
GO_POSITIVE_REGULATION_OF_PEPTIDYL_THREONINE_PHOSPHORYLATION	30	0.532342	1.45318	0.0505051	0.16714	0.988	13360	tags=50%, list=24%, signal=66%
GO_NEPHRIC_DUCT_DEVELOPMENT	16	0.569491	1.45304	0.054902	0.167161	0.989	11217	tags=56%, list=21%, signal=71%
GO_RESPONSE_TO_VITAMIN_D	36	0.504632	1.45303	0.0378947	0.167015	0.989	14225	tags=53%, list=26%, signal=71%
GO_NEURON_CELL_CELL_ADHESION	17	0.562988	1.45253	0.0465587	0.167431	0.99	15739	tags=47%, list=29%, signal=66%
GO_TRANSLATION_FACTOR_ACTIVITY_RNA_BINDING	80	0.520875	1.45208	0.105477	0.16781	0.99	11998	tags=51%, list=22%, signal=66%
GO_PROTEASOME_BINDING	16	0.605206	1.45011	0.0783505	0.170106	0.99	12783	tags=69%, list=23%, signal=90%
GO_TRANSFERASE_ACTIVITY_TRANSFERRING_ONE_CARBON_GROUPS	202	0.465507	1.45005	0.054326	0.170023	0.99	8346	tags=35%, list=15%, signal=41%
GO_REGULATION_OF_B_CELL_APOPTOTIC_PROCESS	20	0.579523	1.44969	0.0702479	0.17035	0.99	7629	tags=40%, list=14%, signal=46%
GO_EMBRYONIC_ORGAN_MORPHOGENESIS	299	0.4239	1.44953	0.0334029	0.170354	0.99	13876	tags=43%, list=25%, signal=58%
GO_LIGASE_ACTIVITY_FORMING_CARBON_OXYGEN_BONDS	22	0.637276	1.44938	0.0831601	0.170366	0.99	14931	tags=73%, list=27%, signal=100%
GO_FICOLIN_1_RICH_GRANULE	124	0.489463	1.44914	0.0797546	0.170513	0.99	11568	tags=41%, list=21%, signal=52%
GO_MAINTENANCE_OF_PROTEIN_LOCALIZATION_IN_ORGANELLE	42	0.533318	1.44886	0.0833333	0.170655	0.99	7370	tags=36%, list=13%, signal=41%
GO_MICROTUBULE_BUNDLE_FORMATION	92	0.442904	1.44886	0.0335306	0.170499	0.99	13424	tags=40%, list=25%, signal=53%
GO_REGULATION_OF_MICROTUBULE_POLYMERIZATION_OR_DEPOLYMERIZATION	80	0.459858	1.448	0.0401606	0.171398	0.99	7986	tags=31%, list=15%, signal=37%
GO_REGULATION_OF_LOW_DENSITY_LIPOPROTEIN_PARTICLE_CLEARANCE	17	0.53728	1.44708	0.0511811	0.172364	0.99	14166	tags=59%, list=26%, signal=79%
GO_CADHERIN_BINDING_INVOLVED_IN_CELL_CELL_ADHESION	18	0.638419	1.4464	0.0510638	0.172995	0.99	13713	tags=61%, list=25%, signal=82%
GO_GENETIC_IMPRINTING	26	0.512983	1.44584	0.0335306	0.173544	0.99	7103	tags=35%, list=13%, signal=40%
GO_FUCOSYLATION	16	0.594969	1.44564	0.0683761	0.173655	0.99	13328	tags=63%, list=24%, signal=83%
GO_REGULATION_OF_INTRACELLULAR_TRANSPORT	343	0.452787	1.44512	0.0602911	0.17419	0.991	13189	tags=42%, list=24%, signal=55%
GO_RNA_5_END_PROCESSING	22	0.590173	1.44505	0.0892495	0.174121	0.991	7942	tags=41%, list=15%, signal=48%
GO_NUCLEOSIDE_DIPHOSPHATE_METABOLIC_PROCESS	151	0.447969	1.44494	0.0529532	0.174084	0.991	8802	tags=36%, list=16%, signal=43%
GO_NEGATIVE_REGULATION_OF_HISTONE_MODIFICATION	43	0.531782	1.4446	0.0772443	0.174333	0.991	6773	tags=33%, list=12%, signal=37%
GO_MESODERMAL_CELL_FATE_COMMITMENT	18	0.56502	1.44457	0.0365591	0.174213	0.991	13377	tags=56%, list=24%, signal=74%
GO_N_TERMINAL_PROTEIN_AMINO_ACID_ACETYLATION	16	0.56175	1.44428	0.0521235	0.17442	0.991	14040	tags=44%, list=26%, signal=59%
GO_PROTEIN_ACYLATION	243	0.462227	1.44357	0.0741483	0.175103	0.991	5804	tags=26%, list=11%, signal=29%
GO_NEGATIVE_REGULATION_OF_SIGNAL_TRANSDUCTION_IN_ABSENCE_OF_LIGAND	35	0.52174	1.44248	0.0458167	0.17633	0.991	14775	tags=63%, list=27%, signal=86%
GO_REGULATION_OF_VIRAL_GENOME_REPLICATION	95	0.49823	1.44246	0.0636943	0.176191	0.991	11267	tags=41%, list=21%, signal=52%
GO_REGULATION_OF_PLASMA_LIPOPROTEIN_PARTICLE_LEVELS	99	0.433769	1.44238	0.0396825	0.176117	0.991	15369	tags=49%, list=28%, signal=69%
GO_POSITIVE_REGULATION_OF_MONOOXYGENASE_ACTIVITY	31	0.514883	1.4414	0.0440252	0.17717	0.991	15248	tags=58%, list=28%, signal=80%
GO_POSITIVE_REGULATION_OF_MITOCHONDRIAL_TRANSLATION	16	0.638349	1.44114	0.106472	0.177298	0.991	6778	tags=44%, list=12%, signal=50%
GO_PEPTIDYL_THREONINE_MODIFICATION	121	0.462631	1.44106	0.0653061	0.17723	0.991	10566	tags=34%, list=19%, signal=42%
GO_DIGESTIVE_TRACT_MORPHOGENESIS	49	0.49431	1.44065	0.056338	0.177553	0.991	15556	tags=53%, list=28%, signal=74%
GO_HEPATICOBILIARY_SYSTEM_DEVELOPMENT	144	0.430861	1.44051	0.0342052	0.177558	0.991	12388	tags=40%, list=23%, signal=51%
GO_CELLULAR_RESPONSE_TO_ABIOTIC_STIMULUS	320	0.435406	1.44036	0.0387755	0.177597	0.991	13595	tags=41%, list=25%, signal=55%
GO_TRANSCRIPTION_INITIATION_FROM_RNA_POLYMERASE_II_PROMOTER	187	0.460995	1.4398	0.0576132	0.178154	0.991	12904	tags=43%, list=24%, signal=56%
GO_FOLIC_ACID_METABOLIC_PROCESS	19	0.581889	1.43935	0.0914894	0.178572	0.991	5203	tags=42%, list=10%, signal=47%
GO_PYRIMIDINE_CONTAINING_COMPOUND_CATABOLIC_PROCESS	38	0.490829	1.43905	0.0450098	0.178793	0.991	7194	tags=32%, list=13%, signal=36%
GO_OUTER_MITOCHONDRIAL_MEMBRANE_PROTEIN_COMPLEX	21	0.622705	1.43899	0.118998	0.178701	0.991	11601	tags=57%, list=21%, signal=73%
GO_NEGATIVE_REGULATION_OF_BONE_REMODELING	17	0.61914	1.43897	0.0901639	0.178554	0.991	12604	tags=65%, list=23%, signal=84%
GO_BIOACTIVE_LIPID_RECEPTOR_ACTIVITY	16	0.618407	1.43844	0.0747863	0.179052	0.991	7784	tags=56%, list=14%, signal=66%
GO_EPITHELIAL_CELL_MATURATION	15	0.555107	1.43805	0.0583333	0.179342	0.992	5984	tags=27%, list=11%, signal=30%
GO_POSITIVE_REGULATION_OF_BEHAVIOR	27	0.496728	1.43773	0.0522088	0.179558	0.992	13812	tags=44%, list=25%, signal=59%
GO_RESPONSE_TO_VIRUS	333	0.462992	1.43757	0.0599572	0.179586	0.992	16908	tags=52%, list=31%, signal=75%
GO_PEPTIDE_LYSINE_N_ACETYLTRANSFERASE_ACTIVITY	56	0.548953	1.43757	0.103922	0.179423	0.992	11177	tags=34%, list=20%, signal=43%
GO_MAINTENANCE_OF_PROTEIN_LOCATION_IN_CELL	64	0.488461	1.43728	0.0675105	0.17963	0.992	7758	tags=33%, list=14%, signal=38%
GO_REGULATION_OF_CELLULAR_AMINE_METABOLIC_PROCESS	79	0.492924	1.43647	0.104331	0.180458	0.992	12316	tags=49%, list=23%, signal=64%
GO_MICROTUBULE_PLUS_END_BINDING	20	0.597004	1.43639	0.0883534	0.180397	0.992	490	tags=20%, list=1%, signal=20%
GO_CELL_SUBSTRATE_JUNCTION	415	0.476249	1.43514	0.0905263	0.181806	0.993	12494	tags=43%, list=23%, signal=56%
GO_COPI_COATED_VESICLE_MEMBRANE	17	0.642599	1.43491	0.0968421	0.181964	0.993	11696	tags=71%, list=21%, signal=90%
GO_NEGATIVE_REGULATION_OF_APOPTOTIC_SIGNALING_PATHWAY	225	0.444625	1.4348	0.0543933	0.18191	0.993	15456	tags=49%, list=28%, signal=69%
GO_RENAL_VESICLE_DEVELOPMENT	20	0.55032	1.43443	0.0591837	0.182181	0.993	11217	tags=50%, list=21%, signal=63%
GO_ANATOMICAL_STRUCTURE_ARRANGEMENT	17	0.586081	1.43433	0.0603448	0.182133	0.993	7676	tags=35%, list=14%, signal=41%
GO_PROTEIN_DEPOLYMERIZATION	108	0.456484	1.43416	0.0460251	0.182175	0.993	7986	tags=29%, list=15%, signal=34%
GO_CELLULAR_RESPONSE_TO_TOPOLOGICALLY_INCORRECT_PROTEIN	159	0.486713	1.4336	0.0907173	0.182717	0.993	8990	tags=38%, list=16%, signal=46%
GO_REGULATION_OF_PROTEIN_SUMOYLATION	26	0.564653	1.43339	0.0734694	0.182815	0.993	14986	tags=46%, list=27%, signal=64%
GO_EUCHROMATIN	33	0.529677	1.43314	0.0732218	0.182939	0.993	5956	tags=36%, list=11%, signal=41%
GO_SKELETAL_SYSTEM_MORPHOGENESIS	222	0.420341	1.43308	0.0459082	0.182852	0.993	12439	tags=40%, list=23%, signal=51%
GO_POSITIVE_REGULATION_OF_PROTEIN_CONTAINING_COMPLEX_ASSEMBLY	241	0.436827	1.43276	0.0523139	0.183107	0.993	11443	tags=38%, list=21%, signal=48%
GO_ENTEROENDOCRINE_CELL_DIFFERENTIATION	27	0.529315	1.43235	0.0732177	0.183469	0.993	12826	tags=48%, list=23%, signal=63%
GO_SNRNA_TRANSCRIPTION	71	0.525699	1.43231	0.103659	0.183341	0.993	11509	tags=45%, list=21%, signal=57%
GO_PURINE_NUCLEOSIDE_BIOSYNTHETIC_PROCESS	22	0.560716	1.43203	0.109677	0.183539	0.993	12568	tags=64%, list=23%, signal=83%
GO_RNA_CAP_BINDING	18	0.577712	1.43201	0.0871369	0.183395	0.993	4712	tags=39%, list=9%, signal=43%
GO_NEGATIVE_REGULATION_OF_CANONICAL_WNT_SIGNALING_PATHWAY	176	0.447977	1.43189	0.0640496	0.183367	0.993	16033	tags=48%, list=29%, signal=67%
GO_REGULATION_OF_VIRAL_LIFE_CYCLE	151	0.462315	1.4306	0.0585774	0.184837	0.993	12283	tags=43%, list=22%, signal=55%
GO_ENDODERM_DEVELOPMENT	78	0.48223	1.43045	0.0631365	0.184862	0.993	17052	tags=56%, list=31%, signal=82%
GO_APPENDAGE_MORPHOGENESIS	145	0.434194	1.4302	0.0595483	0.185002	0.993	13822	tags=43%, list=25%, signal=57%
GO_MESODERMAL_CELL_DIFFERENTIATION	35	0.499583	1.43	0.050813	0.185097	0.993	18783	tags=54%, list=34%, signal=83%
GO_PYRIMIDINE_RIBONUCLEOTIDE_METABOLIC_PROCESS	24	0.505699	1.42935	0.0647182	0.185743	0.993	9806	tags=46%, list=18%, signal=56%
GO_RESPONSE_TO_INCREASED_OXYGEN_LEVELS	27	0.524736	1.42933	0.0579151	0.185595	0.993	12439	tags=52%, list=23%, signal=67%
GO_RESPONSE_TO_LEUKEMIA_INHIBITORY_FACTOR	97	0.476667	1.42922	0.0723684	0.185554	0.993	10480	tags=35%, list=19%, signal=43%
GO_MICROFILAMENT_MOTOR_ACTIVITY	29	0.530094	1.42915	0.0666667	0.185503	0.993	9243	tags=41%, list=17%, signal=50%
GO_RNA_POLYMERASE_CORE_ENZYME_BINDING	60	0.523842	1.42911	0.1	0.18538	0.993	6834	tags=30%, list=13%, signal=34%
GO_MITOCHONDRIAL_RNA_METABOLIC_PROCESS	42	0.555867	1.42855	0.113131	0.185954	0.994	15382	tags=57%, list=28%, signal=79%
GO_SPECIFICATION_OF_ANIMAL_ORGAN_IDENTITY	36	0.509214	1.42849	0.0865979	0.185846	0.994	15079	tags=56%, list=28%, signal=77%
GO_HSP70_PROTEIN_BINDING	40	0.493203	1.42839	0.0576132	0.185796	0.994	12583	tags=48%, list=23%, signal=62%
GO_CYTOPLASMIC_MICROTUBULE	70	0.478882	1.42816	0.057377	0.185935	0.994	8600	tags=33%, list=16%, signal=39%
GO_REGULATION_OF_HISTONE_H3_K9_METHYLATION	22	0.580329	1.42787	0.0850622	0.186117	0.994	6773	tags=41%, list=12%, signal=47%
GO_CORONARY_VASCULATURE_DEVELOPMENT	49	0.509659	1.42748	0.0638723	0.186455	0.994	13067	tags=47%, list=24%, signal=62%
GO_PEPTIDYL_LYSINE_ACETYLATION	170	0.478105	1.42732	0.0858896	0.186509	0.994	5780	tags=27%, list=11%, signal=30%
GO_MITOCHONDRIAL_GENE_EXPRESSION	158	0.533638	1.42709	0.121901	0.186652	0.994	14293	tags=52%, list=26%, signal=70%
GO_POSITIVE_REGULATION_OF_CANONICAL_WNT_SIGNALING_PATHWAY	147	0.471664	1.42701	0.0862423	0.186576	0.994	12522	tags=44%, list=23%, signal=56%
GO_PROTEIN_DEACETYLASE_ACTIVITY	27	0.544688	1.42645	0.0824742	0.18712	0.994	6294	tags=33%, list=12%, signal=38%
GO_METHYLATION	330	0.454516	1.42568	0.0561122	0.187987	0.994	8806	tags=34%, list=16%, signal=40%
GO_PRC1_COMPLEX	15	0.61993	1.42526	0.0777311	0.188343	0.994	2561	tags=33%, list=5%, signal=35%
GO_POSITIVE_REGULATION_OF_GLIOGENESIS	76	0.46731	1.42517	0.067623	0.18831	0.994	15438	tags=45%, list=28%, signal=62%
GO_RESPONSE_TO_TOPOLOGICALLY_INCORRECT_PROTEIN	197	0.471703	1.42495	0.0932203	0.188396	0.994	8990	tags=37%, list=16%, signal=44%
GO_CYTOPLASMIC_STRESS_GRANULE	72	0.509325	1.42423	0.11499	0.189189	0.994	11913	tags=44%, list=22%, signal=57%
GO_NEGATIVE_REGULATION_OF_NEURON_PROJECTION_REGENERATION	15	0.572508	1.424	0.0680412	0.189311	0.994	17962	tags=60%, list=33%, signal=89%
GO_BETA_CATENIN_TCF_COMPLEX_ASSEMBLY	30	0.564369	1.42258	0.0949495	0.190964	0.994	6382	tags=33%, list=12%, signal=38%
GO_POSITIVE_REGULATION_OF_INNATE_IMMUNE_RESPONSE	208	0.466057	1.42246	0.089613	0.190968	0.994	14614	tags=48%, list=27%, signal=65%
GO_REGULATION_OF_FIBROBLAST_GROWTH_FACTOR_RECEPTOR_SIGNALING_PATHWAY	37	0.493195	1.42245	0.0523013	0.190804	0.994	14986	tags=43%, list=27%, signal=60%
GO_INNER_EAR_MORPHOGENESIS	101	0.43253	1.42168	0.0439331	0.19168	0.994	11342	tags=37%, list=21%, signal=46%
GO_POSITIVE_REGULATION_OF_ACTIN_FILAMENT_BUNDLE_ASSEMBLY	60	0.491246	1.42139	0.0773931	0.1919	0.994	15556	tags=58%, list=28%, signal=81%
GO_PROTEIN_AUTOPHOSPHORYLATION	235	0.435178	1.42127	0.07	0.191906	0.994	13189	tags=36%, list=24%, signal=47%
GO_NON_CANONICAL_WNT_SIGNALING_PATHWAY	151	0.445839	1.42096	0.0836735	0.192162	0.994	15293	tags=46%, list=28%, signal=63%
GO_POSITIVE_REGULATION_OF_OLIGODENDROCYTE_DIFFERENTIATION	23	0.510884	1.42062	0.068323	0.192452	0.994	17648	tags=57%, list=32%, signal=83%
GO_PROTEIN_K63_LINKED_UBIQUITINATION	56	0.521929	1.42038	0.0767635	0.1926	0.994	11110	tags=45%, list=20%, signal=56%
GO_ENDODERMAL_CELL_DIFFERENTIATION	45	0.523464	1.42037	0.0809717	0.19244	0.994	17052	tags=60%, list=31%, signal=87%
GO_REGULATION_OF_RUFFLE_ASSEMBLY	29	0.539558	1.42008	0.0860656	0.192638	0.994	11808	tags=52%, list=22%, signal=66%
GO_REGULATION_OF_CILIUM_ASSEMBLY	51	0.495618	1.41847	0.0776892	0.194523	0.994	9665	tags=39%, list=18%, signal=48%
GO_RIBOSOME_BINDING	51	0.502322	1.41842	0.108911	0.194433	0.994	11209	tags=47%, list=21%, signal=59%
GO_ORGAN_INDUCTION	24	0.546912	1.41797	0.0857143	0.194822	0.994	15079	tags=63%, list=28%, signal=86%
GO_NEURONAL_STEM_CELL_POPULATION_MAINTENANCE	23	0.549773	1.41757	0.0807453	0.195197	0.995	11131	tags=39%, list=20%, signal=49%
GO_POLYOL_CATABOLIC_PROCESS	24	0.536348	1.41719	0.082495	0.195522	0.995	5574	tags=29%, list=10%, signal=32%
GO_RESPONSE_TO_OXYGEN_RADICAL	29	0.477353	1.41697	0.0481696	0.195648	0.995	6236	tags=24%, list=11%, signal=27%
GO_MITOCHONDRIAL_GENOME_MAINTENANCE	23	0.555095	1.41689	0.0514403	0.195587	0.995	3029	tags=26%, list=6%, signal=28%
GO_OLIGOSACCHARIDE_LIPID_INTERMEDIATE_BIOSYNTHETIC_PROCESS	21	0.610493	1.41645	0.112811	0.195955	0.995	13574	tags=67%, list=25%, signal=89%
GO_NUCLEOTIDE_EXCISION_REPAIR_DNA_DAMAGE_RECOGNITION	23	0.600287	1.41608	0.129436	0.196289	0.995	10280	tags=48%, list=19%, signal=59%
GO_HSP90_PROTEIN_BINDING	41	0.493457	1.41603	0.0635246	0.196183	0.995	9990	tags=37%, list=18%, signal=45%
GO_IRON_SULFUR_CLUSTER_ASSEMBLY	20	0.615101	1.41532	0.113546	0.196964	0.995	13683	tags=70%, list=25%, signal=93%
GO_PROTEIN_HETERODIMERIZATION_ACTIVITY	232	0.430436	1.41526	0.0650407	0.196864	0.995	9643	tags=30%, list=18%, signal=36%
GO_ANIMAL_ORGAN_REGENERATION	74	0.451911	1.415	0.0555556	0.197021	0.995	7885	tags=31%, list=14%, signal=36%
GO_ATP_METABOLIC_PROCESS	270	0.413758	1.41481	0.0688259	0.19712	0.995	14322	tags=43%, list=26%, signal=57%
GO_RESPONSE_TO_INTERLEUKIN_7	28	0.504379	1.41474	0.0849257	0.197055	0.995	7041	tags=43%, list=13%, signal=49%
GO_ENDOPLASMIC_RETICULUM_GOLGI_INTERMEDIATE_COMPARTMENT	126	0.481808	1.41466	0.08	0.197006	0.995	11833	tags=44%, list=22%, signal=57%
GO_RESPONSE_TO_HYPEROXIA	20	0.541741	1.41414	0.0741483	0.197502	0.996	5896	tags=40%, list=11%, signal=45%
GO_POSITIVE_REGULATION_OF_B_CELL_MEDIATED_IMMUNITY	33	0.517913	1.41362	0.100629	0.198036	0.996	11409	tags=42%, list=21%, signal=54%
GO_REGULATION_OF_HEART_GROWTH	83	0.423423	1.41351	0.0403226	0.198	0.996	7305	tags=27%, list=13%, signal=31%
GO_PEPTIDYL_LYSINE_TRIMETHYLATION	43	0.543692	1.41335	0.0965795	0.198053	0.996	14833	tags=58%, list=27%, signal=80%
GO_CELL_FATE_SPECIFICATION	100	0.460362	1.41335	0.0494845	0.197886	0.996	14986	tags=51%, list=27%, signal=70%
GO_POSITIVE_REGULATION_OF_ESTABLISHMENT_OF_PROTEIN_LOCALIZATION	392	0.421935	1.41321	0.05	0.197915	0.996	14254	tags=42%, list=26%, signal=56%
GO_REGULATORY_T_CELL_DIFFERENTIATION	33	0.549257	1.41299	0.12	0.198012	0.996	20025	tags=73%, list=37%, signal=115%
GO_ESTROUS_CYCLE	15	0.579215	1.41265	0.0623701	0.198234	0.996	13549	tags=47%, list=25%, signal=62%
GO_SPLEEN_DEVELOPMENT	34	0.526721	1.41199	0.0811359	0.198987	0.996	10303	tags=44%, list=19%, signal=54%
GO_RESPONSE_TO_OXYGEN_LEVELS	378	0.426151	1.41172	0.0557851	0.199156	0.996	10480	tags=36%, list=19%, signal=44%
GO_CELLULAR_RESPONSE_TO_VIRUS	56	0.493914	1.41101	0.0843621	0.199915	0.996	16643	tags=61%, list=30%, signal=87%
GO_FEMALE_GENITALIA_DEVELOPMENT	17	0.526333	1.4105	0.0454545	0.200442	0.996	14057	tags=59%, list=26%, signal=79%
GO_NEUROBLAST_PROLIFERATION	59	0.462199	1.41031	0.044586	0.200514	0.996	8345	tags=29%, list=15%, signal=34%
GO_POSITIVE_REGULATION_OF_RELEASE_OF_CYTOCHROME_C_FROM_MITOCHONDRIA	28	0.481893	1.41024	0.0528455	0.200453	0.996	5081	tags=36%, list=9%, signal=39%
GO_POSITIVE_REGULATION_OF_TRANSCRIPTION_OF_NOTCH_RECEPTOR_TARGET	18	0.622851	1.40982	0.0951374	0.200822	0.996	4164	tags=28%, list=8%, signal=30%
GO_PROSTATE_GLAND_DEVELOPMENT	49	0.467943	1.40969	0.0623701	0.200837	0.996	11745	tags=43%, list=21%, signal=55%
GO_REGULATION_OF_STEM_CELL_PROLIFERATION	71	0.435311	1.40889	0.0634921	0.201697	0.996	8476	tags=30%, list=16%, signal=35%
GO_POSITIVE_REGULATION_OF_TYPE_I_INTERFERON_PRODUCTION	71	0.491663	1.40862	0.0912863	0.201889	0.996	14188	tags=51%, list=26%, signal=68%
GO_CHROMATIN_DNA_BINDING	89	0.483833	1.4085	0.0941884	0.20187	0.996	8760	tags=39%, list=16%, signal=47%
GO_INNATE_IMMUNE_RESPONSE_ACTIVATING_SIGNAL_TRANSDUCTION	116	0.469207	1.40804	0.1	0.202305	0.996	14391	tags=50%, list=26%, signal=68%
GO_PATTERN_SPECIFICATION_PROCESS	452	0.401703	1.40793	0.0547667	0.202286	0.996	15234	tags=42%, list=28%, signal=57%
GO_FIBROBLAST_PROLIFERATION	82	0.446109	1.40748	0.0800821	0.202739	0.996	12652	tags=38%, list=23%, signal=49%
GO_LATERAL_MESODERM_DEVELOPMENT	15	0.531438	1.40676	0.0537428	0.203533	0.996	14649	tags=60%, list=27%, signal=82%
GO_PROTEIN_AUTOPROCESSING	20	0.539269	1.4067	0.0796117	0.20345	0.996	12232	tags=55%, list=22%, signal=71%
GO_PROTEIN_DNA_COMPLEX_DISASSEMBLY	18	0.606762	1.40667	0.1174	0.203325	0.996	6773	tags=44%, list=12%, signal=51%
GO_TRANSLATION_REPRESSOR_ACTIVITY_MRNA_REGULATORY_ELEMENT_BINDING	16	0.551558	1.40635	0.082	0.203582	0.996	4231	tags=31%, list=8%, signal=34%
GO_INNER_MITOCHONDRIAL_MEMBRANE_ORGANIZATION	29	0.547355	1.40623	0.109562	0.203556	0.996	12796	tags=59%, list=23%, signal=77%
GO_MESODERM_MORPHOGENESIS	75	0.466485	1.40597	0.0491453	0.203724	0.996	17249	tags=52%, list=32%, signal=76%
GO_BRANCHING_INVOLVED_IN_MAMMARY_GLAND_DUCT_MORPHOGENESIS	24	0.518392	1.4056	0.0792683	0.204046	0.997	12252	tags=50%, list=22%, signal=64%
GO_LAMELLIPODIUM_ORGANIZATION	83	0.469478	1.40541	0.0765957	0.204141	0.997	16012	tags=57%, list=29%, signal=80%
GO_PROTEIN_CONTAINING_COMPLEX_DISASSEMBLY	316	0.439872	1.40541	0.0858896	0.203976	0.997	11496	tags=36%, list=21%, signal=46%
GO_MRNA_5_SPLICE_SITE_RECOGNITION	23	0.513597	1.40536	0.0982659	0.203854	0.997	16730	tags=52%, list=31%, signal=75%
GO_VENTRICULAR_SEPTUM_DEVELOPMENT	72	0.466223	1.40532	0.0948454	0.203737	0.997	15312	tags=46%, list=28%, signal=64%
GO_CATALYTIC_ACTIVITY_ACTING_ON_A_RRNA	20	0.564289	1.40531	0.100394	0.203587	0.997	12429	tags=50%, list=23%, signal=65%
GO_PROTEIN_TARGETING_TO_MITOCHONDRION	95	0.482381	1.40489	0.108108	0.203965	0.997	13150	tags=47%, list=24%, signal=62%
GO_COP9_SIGNALOSOME	33	0.524829	1.40443	0.0835118	0.204354	0.997	10950	tags=45%, list=20%, signal=57%
GO_INTERLEUKIN_1_MEDIATED_SIGNALING_PATHWAY	101	0.493333	1.40416	0.119919	0.204571	0.997	12099	tags=48%, list=22%, signal=61%
GO_ALTERNATIVE_MRNA_SPLICING_VIA_SPLICEOSOME	87	0.522409	1.40393	0.130612	0.204669	0.997	9863	tags=40%, list=18%, signal=49%
GO_MITOCHONDRIAL_TRANSLATION	131	0.545163	1.40386	0.140756	0.204594	0.997	14293	tags=53%, list=26%, signal=72%
GO_REGULATION_OF_CELL_FATE_COMMITMENT	33	0.485576	1.40384	0.0753138	0.204449	0.997	13303	tags=42%, list=24%, signal=56%
GO_PROTEIN_LOCALIZATION_TO_ENDOSOME	23	0.572766	1.40379	0.112266	0.204356	0.997	8614	tags=43%, list=16%, signal=52%
GO_POSITIVE_REGULATION_OF_DNA_DAMAGE_RESPONSE_SIGNAL_TRANSDUCTION_BY_P53_CLASS_MEDIATOR	15	0.565768	1.40377	0.0997963	0.204204	0.997	18884	tags=67%, list=35%, signal=102%
GO_INNERVATION	26	0.527334	1.40325	0.090535	0.204697	0.997	15420	tags=54%, list=28%, signal=75%
GO_ONE_CARBON_METABOLIC_PROCESS	39	0.4837	1.40281	0.0590631	0.205096	0.997	11256	tags=44%, list=21%, signal=55%
GO_PEPTIDYL_SERINE_MODIFICATION	325	0.418507	1.40245	0.0625	0.205415	0.997	11322	tags=34%, list=21%, signal=42%
GO_GLYCOSYL_COMPOUND_METABOLIC_PROCESS	124	0.431923	1.40231	0.0755102	0.205434	0.997	11267	tags=40%, list=21%, signal=50%
GO_FORELIMB_MORPHOGENESIS	40	0.474625	1.40225	0.0471311	0.205352	0.997	11217	tags=48%, list=21%, signal=60%
GO_POSITIVE_REGULATION_OF_ACTIN_FILAMENT_POLYMERIZATION	93	0.46854	1.40205	0.0843621	0.205462	0.997	11408	tags=42%, list=21%, signal=53%
GO_POSITIVE_REGULATION_OF_VIRAL_LIFE_CYCLE	60	0.491431	1.4018	0.0969828	0.205642	0.997	11416	tags=38%, list=21%, signal=48%
GO_ACTIN_FILAMENT_BUNDLE_ORGANIZATION	152	0.446724	1.40163	0.0899796	0.205683	0.997	12607	tags=44%, list=23%, signal=57%
GO_CELLULAR_RESPONSE_TO_GAMMA_RADIATION	28	0.557703	1.40153	0.106996	0.205698	0.997	9142	tags=43%, list=17%, signal=51%
GO_RESPONSE_TO_INTERFERON_BETA	28	0.557218	1.40147	0.0955414	0.205615	0.997	16423	tags=71%, list=30%, signal=102%
GO_REGULATION_OF_TELOMERE_CAPPING	26	0.528545	1.39917	0.101392	0.20857	0.997	11463	tags=38%, list=21%, signal=49%
GO_PROTEIN_INSERTION_INTO_MITOCHONDRIAL_MEMBRANE_INVOLVED_IN_APOPTOTIC_SIGNALING_PATHWAY	30	0.55887	1.39905	0.10395	0.208578	0.997	17264	tags=70%, list=32%, signal=102%
GO_REGULATION_OF_PROTEIN_CONTAINING_COMPLEX_ASSEMBLY	420	0.41816	1.39871	0.0631365	0.208853	0.997	11478	tags=36%, list=21%, signal=45%
GO_MITOCHONDRIAL_LARGE_RIBOSOMAL_SUBUNIT	56	0.583586	1.39865	0.140167	0.208752	0.997	6970	tags=41%, list=13%, signal=47%
GO_SOMITOGENESIS	69	0.448965	1.39824	0.0552017	0.209128	0.997	17203	tags=49%, list=31%, signal=72%
GO_REGULATION_OF_NUCLEOTIDE_METABOLIC_PROCESS	114	0.442183	1.39813	0.0549898	0.209096	0.997	8802	tags=34%, list=16%, signal=41%
GO_PLASMA_LIPOPROTEIN_PARTICLE_CLEARANCE	64	0.437965	1.39806	0.0792079	0.209047	0.997	15369	tags=50%, list=28%, signal=69%
GO_PCG_PROTEIN_COMPLEX	46	0.518656	1.39797	0.113131	0.20899	0.997	8029	tags=41%, list=15%, signal=48%
GO_POSITIVE_REGULATION_OF_PROTEIN_POLYMERIZATION	128	0.447223	1.3977	0.0753564	0.209158	0.997	11408	tags=40%, list=21%, signal=50%
GO_CELLULAR_RESPONSE_TO_VITAMIN_D	23	0.521116	1.39716	0.0804829	0.209771	0.998	14225	tags=57%, list=26%, signal=76%
GO_POSITIVE_REGULATION_OF_SUPRAMOLECULAR_FIBER_ORGANIZATION	197	0.440968	1.39706	0.0730689	0.20973	0.998	11408	tags=40%, list=21%, signal=50%
GO_POSITIVE_REGULATION_OF_IMMUNOGLOBULIN_PRODUCTION	39	0.493288	1.39702	0.0856531	0.209613	0.998	9708	tags=33%, list=18%, signal=41%
GO_CHAPERONE_COFACTOR_DEPENDENT_PROTEIN_REFOLDING	31	0.549524	1.39689	0.112527	0.209618	0.998	9442	tags=42%, list=17%, signal=51%
GO_REGULATION_OF_TUMOR_NECROSIS_FACTOR_MEDIATED_SIGNALING_PATHWAY	56	0.454552	1.39677	0.0632411	0.209616	0.998	10672	tags=39%, list=20%, signal=49%
GO_INTRONIC_TRANSCRIPTION_REGULATORY_REGION_SEQUENCE_SPECIFIC_DNA_BINDING	16	0.566398	1.39671	0.0878243	0.209549	0.999	14035	tags=56%, list=26%, signal=76%
GO_NEURAL_PRECURSOR_CELL_PROLIFERATION	148	0.421145	1.39563	0.0576132	0.210802	0.999	16108	tags=44%, list=29%, signal=62%
GO_HISTONE_MONOUBIQUITINATION	29	0.569105	1.39502	0.125773	0.21147	0.999	15134	tags=66%, list=28%, signal=91%
GO_POSITIVE_REGULATION_OF_REPRODUCTIVE_PROCESS	82	0.411651	1.39496	0.022541	0.211389	0.999	7338	tags=30%, list=13%, signal=35%
GO_TORC1_SIGNALING	39	0.520414	1.39478	0.103239	0.211474	0.999	13923	tags=44%, list=25%, signal=58%
GO_SPERM_EGG_RECOGNITION	60	0.435871	1.39451	0.035124	0.211669	0.999	11478	tags=40%, list=21%, signal=51%
GO_EPITHELIAL_TUBE_MORPHOGENESIS	329	0.423291	1.39442	0.0780287	0.211631	0.999	15785	tags=48%, list=29%, signal=67%
GO_ATPASE_ACTIVATOR_ACTIVITY	24	0.523964	1.39409	0.102881	0.211943	0.999	11721	tags=42%, list=21%, signal=53%
GO_REGULATION_OF_MORPHOGENESIS_OF_A_BRANCHING_STRUCTURE	56	0.448719	1.39375	0.0463158	0.212209	0.999	16544	tags=52%, list=30%, signal=74%
GO_AMINOPEPTIDASE_ACTIVITY	43	0.480564	1.39369	0.104294	0.21211	0.999	9859	tags=37%, list=18%, signal=45%
GO_RESPONSE_TO_ANTIBIOTIC	47	0.473325	1.39287	0.0802469	0.213022	0.999	9596	tags=34%, list=18%, signal=41%
GO_SH3_DOMAIN_BINDING	129	0.453874	1.39242	0.0973085	0.213478	0.999	16338	tags=48%, list=30%, signal=68%
GO_REGULATION_OF_NEURON_PROJECTION_REGENERATION	32	0.5179	1.39231	0.0753564	0.213449	0.999	15712	tags=50%, list=29%, signal=70%
GO_EXTRINSIC_COMPONENT_OF_ORGANELLE_MEMBRANE	44	0.472734	1.39228	0.0891089	0.213312	0.999	13032	tags=41%, list=24%, signal=54%
GO_AUDITORY_RECEPTOR_CELL_DEVELOPMENT	19	0.50551	1.39215	0.0780287	0.213325	0.999	10490	tags=42%, list=19%, signal=52%
GO_RNA_INTERFERENCE	17	0.6139	1.39197	0.123732	0.213411	0.999	6774	tags=47%, list=12%, signal=54%
GO_REGULATION_OF_LAMELLIPODIUM_ORGANIZATION	47	0.470303	1.39176	0.0901639	0.213519	0.999	7503	tags=36%, list=14%, signal=42%
GO_RNA_POLYMERASE_II_TRANSCRIPTION_FACTOR_BINDING	55	0.485634	1.39144	0.0916844	0.213749	0.999	15890	tags=47%, list=29%, signal=67%
GO_PROTEIN_MONOUBIQUITINATION	66	0.51708	1.39092	0.134146	0.21431	0.999	15134	tags=55%, list=28%, signal=75%
GO_PROTEIN_TRANSMEMBRANE_TRANSPORT	59	0.495788	1.39082	0.121901	0.214285	0.999	10019	tags=44%, list=18%, signal=54%
GO_POSTSYNAPTIC_SPECIALIZATION_ORGANIZATION	34	0.459159	1.39071	0.0613497	0.214272	0.999	20607	tags=62%, list=38%, signal=99%
GO_EAR_DEVELOPMENT	218	0.397811	1.39066	0.0517598	0.21416	0.999	11342	tags=33%, list=21%, signal=41%
GO_ANATOMICAL_STRUCTURE_MATURATION	223	0.39542	1.39045	0.0411523	0.214272	0.999	10235	tags=28%, list=19%, signal=35%
GO_SPERM_CAPACITATION	27	0.472421	1.39017	0.0718686	0.214484	0.999	15590	tags=56%, list=29%, signal=78%
GO_REGULATION_OF_TRANSCRIPTION_BY_RNA_POLYMERASE_III	23	0.512806	1.38976	0.0836735	0.214863	0.999	11029	tags=35%, list=20%, signal=44%
GO_REGULATION_OF_MITOCHONDRIAL_GENE_EXPRESSION	28	0.563768	1.38967	0.138776	0.214828	0.999	15122	tags=54%, list=28%, signal=74%
GO_PROTEIN_HYDROXYLATION	25	0.555476	1.38945	0.112266	0.214943	0.999	6278	tags=40%, list=11%, signal=45%
GO_HISTONE_H3_K9_TRIMETHYLATION	16	0.601618	1.38931	0.130977	0.214966	0.999	7103	tags=44%, list=13%, signal=50%
GO_SH2_DOMAIN_BINDING	40	0.492173	1.3892	0.103239	0.214924	0.999	7171	tags=28%, list=13%, signal=32%
GO_CYCLIN_BINDING	29	0.493967	1.38908	0.0984252	0.2149	0.999	10768	tags=34%, list=20%, signal=43%
GO_DIGESTIVE_SYSTEM_DEVELOPMENT	143	0.412367	1.38902	0.042	0.2148	0.999	13439	tags=40%, list=25%, signal=53%
GO_METHYLATED_HISTONE_BINDING	68	0.504904	1.38851	0.0958084	0.215331	0.999	4299	tags=25%, list=8%, signal=27%
GO_GOLGI_CISTERNA_MEMBRANE	91	0.436134	1.38845	0.0854369	0.215239	0.999	17576	tags=54%, list=32%, signal=79%
GO_REGULATION_OF_ESTABLISHMENT_OF_PROTEIN_LOCALIZATION_TO_MITOCHONDRION	71	0.491185	1.38753	0.0974576	0.216297	0.999	13513	tags=44%, list=25%, signal=58%
GO_CYCLIN_DEPENDENT_PROTEIN_KINASE_ACTIVITY	29	0.511899	1.38693	0.0861057	0.217011	0.999	12914	tags=48%, list=24%, signal=63%
GO_MORPHOGENESIS_OF_AN_EPITHELIAL_FOLD	25	0.505151	1.38684	0.0617284	0.216951	0.999	14986	tags=56%, list=27%, signal=77%
GO_CATALYTIC_ACTIVITY_ACTING_ON_A_TRNA	99	0.486685	1.38668	0.119192	0.217004	0.999	14931	tags=52%, list=27%, signal=71%
GO_RIBONUCLEOSIDE_TRIPHOSPHATE_BIOSYNTHETIC_PROCESS	47	0.452756	1.38634	0.0835118	0.21733	0.999	8021	tags=34%, list=15%, signal=40%
GO_SEGMENTATION	99	0.435664	1.38605	0.0613108	0.21758	0.999	17527	tags=48%, list=32%, signal=71%
GO_NUCLEOSIDE_DIPHOSPHATE_KINASE_ACTIVITY	18	0.536947	1.3859	0.112766	0.21759	0.999	10081	tags=44%, list=18%, signal=54%
GO_POSITIVE_REGULATION_OF_STEM_CELL_PROLIFERATION	43	0.450695	1.38588	0.0654762	0.217449	0.999	7419	tags=28%, list=14%, signal=32%
GO_TRANSCRIPTION_COREPRESSOR_ACTIVITY	187	0.442886	1.38575	0.0971074	0.217454	0.999	13230	tags=40%, list=24%, signal=53%
GO_NEGATIVE_REGULATION_OF_VIRAL_GENOME_REPLICATION	57	0.509725	1.3854	0.10166	0.217708	0.999	16423	tags=61%, list=30%, signal=88%
GO_IN_UTERO_EMBRYONIC_DEVELOPMENT	376	0.426183	1.38522	0.0831601	0.217786	0.999	13067	tags=37%, list=24%, signal=48%
GO_PIGMENT_GRANULE	105	0.468933	1.38504	0.110656	0.217872	0.999	10681	tags=36%, list=20%, signal=45%
GO_NUCLEOBASE_CONTAINING_SMALL_MOLECULE_BIOSYNTHETIC_PROCESS	102	0.428539	1.38483	0.0897959	0.218007	0.999	13572	tags=47%, list=25%, signal=62%
GO_TRANSFERASE_ACTIVITY_TRANSFERRING_ACYL_GROUPS	248	0.418914	1.38473	0.0801603	0.217974	0.999	12135	tags=36%, list=22%, signal=46%
GO_CHAPERONE_COMPLEX	25	0.573077	1.38466	0.12731	0.217879	0.999	8760	tags=52%, list=16%, signal=62%
GO_CADHERIN_BINDING	308	0.458934	1.38414	0.126819	0.218426	0.999	16473	tags=53%, list=30%, signal=75%
GO_EPITHELIAL_TO_MESENCHYMAL_TRANSITION	145	0.442359	1.38399	0.0876827	0.218491	0.999	15615	tags=48%, list=29%, signal=67%
GO_CULLIN_RING_UBIQUITIN_LIGASE_COMPLEX	156	0.470943	1.38377	0.118712	0.218611	0.999	7507	tags=29%, list=14%, signal=34%
GO_METANEPHRIC_NEPHRON_MORPHOGENESIS	26	0.494211	1.3835	0.0679012	0.218782	0.999	10466	tags=46%, list=19%, signal=57%
GO_POLARIZED_EPITHELIAL_CELL_DIFFERENTIATION	22	0.523047	1.38306	0.06875	0.219218	0.999	2391	tags=23%, list=4%, signal=24%
GO_RESPIRATORY_SYSTEM_DEVELOPMENT	201	0.417987	1.38193	0.0677618	0.220514	0.999	13876	tags=41%, list=25%, signal=55%
GO_GOLGI_VESICLE_TRANSPORT	364	0.458153	1.38165	0.12115	0.220733	0.999	11976	tags=37%, list=22%, signal=47%
GO_RUFFLE_ORGANIZATION	53	0.499882	1.3804	0.10883	0.222314	0.999	13823	tags=49%, list=25%, signal=66%
GO_REGULATION_OF_RESPONSE_TO_INTERFERON_GAMMA	25	0.538461	1.37961	0.113445	0.223199	0.999	8173	tags=44%, list=15%, signal=52%
GO_PARAXIAL_MESODERM_DEVELOPMENT	18	0.564467	1.37946	0.105263	0.223239	0.999	15556	tags=56%, list=28%, signal=78%
GO_OTIC_VESICLE_DEVELOPMENT	15	0.519053	1.37897	0.075	0.223784	0.999	14220	tags=60%, list=26%, signal=81%
GO_UBIQUITIN_LIKE_PROTEIN_LIGASE_BINDING	307	0.445649	1.37815	0.0949367	0.224745	0.999	12320	tags=40%, list=23%, signal=51%
GO_HYDROLASE_ACTIVITY_ACTING_ON_CARBON_NITROGEN_BUT_NOT_PEPTIDE_BONDS_IN_CYCLIC_AMIDINES	34	0.484853	1.37795	0.086444	0.224837	0.999	8858	tags=35%, list=16%, signal=42%
GO_CARTILAGE_DEVELOPMENT_INVOLVED_IN_ENDOCHONDRAL_BONE_MORPHOGENESIS	29	0.497199	1.3773	0.0725806	0.225526	0.999	6498	tags=38%, list=12%, signal=43%
GO_NEURON_PROJECTION_ARBORIZATION	26	0.513281	1.37707	0.0878661	0.22566	0.999	15366	tags=62%, list=28%, signal=86%
GO_CYSTEINE_TYPE_PEPTIDASE_ACTIVITY	137	0.445045	1.37692	0.083004	0.225709	0.999	11150	tags=30%, list=20%, signal=38%
GO_REGULATION_OF_CIRCADIAN_RHYTHM	120	0.446131	1.37669	0.0838446	0.225857	0.999	11912	tags=37%, list=22%, signal=47%
GO_REGULATION_OF_TRANSLATIONAL_INITIATION	79	0.502707	1.37646	0.160825	0.225998	0.999	11913	tags=42%, list=22%, signal=53%
GO_POSITIVE_REGULATION_OF_MYOTUBE_DIFFERENTIATION	33	0.467175	1.37614	0.0741525	0.226277	0.999	17203	tags=48%, list=31%, signal=71%
GO_HINDBRAIN_DEVELOPMENT	150	0.411515	1.37606	0.0709812	0.226223	0.999	13098	tags=39%, list=24%, signal=52%
GO_REGULATION_OF_GLIAL_CELL_DIFFERENTIATION	74	0.430159	1.37577	0.0506329	0.226446	0.999	20462	tags=55%, list=37%, signal=88%
GO_CEREBRAL_CORTEX_DEVELOPMENT	112	0.433777	1.3747	0.0737052	0.227756	0.999	16319	tags=49%, list=30%, signal=70%
GO_MYOSIN_II_COMPLEX	20	0.54042	1.37449	0.121569	0.227852	0.999	8338	tags=45%, list=15%, signal=53%
GO_SEX_DIFFERENTIATION	276	0.391693	1.3743	0.0451745	0.227899	0.999	11217	tags=34%, list=21%, signal=42%
GO_INFLAMMASOME_COMPLEX	16	0.601624	1.37386	0.128898	0.228336	0.999	7013	tags=44%, list=13%, signal=50%
GO_SOMATIC_STEM_CELL_POPULATION_MAINTENANCE	75	0.442254	1.37385	0.0699153	0.228172	0.999	14282	tags=41%, list=26%, signal=56%
GO_HEART_FORMATION	30	0.503471	1.3738	0.0886076	0.228072	0.999	15079	tags=53%, list=28%, signal=74%
GO_PERICARDIUM_DEVELOPMENT	20	0.542839	1.37336	0.0887574	0.228466	0.999	18139	tags=70%, list=33%, signal=105%
GO_CYTOSKELETON_DEPENDENT_INTRACELLULAR_TRANSPORT	196	0.428078	1.37323	0.0927022	0.228468	0.999	9805	tags=32%, list=18%, signal=38%
GO_AMINO_ACID_ACTIVATION	30	0.559627	1.3731	0.151093	0.228488	0.999	14931	tags=63%, list=27%, signal=87%
GO_ENDOPEPTIDASE_ACTIVITY	430	0.391251	1.37293	0.0391753	0.228549	0.999	11798	tags=33%, list=22%, signal=42%
GO_NEURON_PROJECTION_REGENERATION	59	0.453551	1.37266	0.0691057	0.228751	0.999	15712	tags=46%, list=29%, signal=64%
GO_REGULATION_OF_CELLULAR_RESPIRATION	29	0.501799	1.37191	0.105906	0.229584	0.999	5786	tags=28%, list=11%, signal=31%
GO_ANOIKIS	33	0.507693	1.37189	0.101031	0.229444	0.999	12339	tags=48%, list=23%, signal=63%
GO_SCF_DEPENDENT_PROTEASOMAL_UBIQUITIN_DEPENDENT_PROTEIN_CATABOLIC_PROCESS	91	0.47572	1.3718	0.141717	0.229374	0.999	9590	tags=38%, list=18%, signal=47%
GO_NUCLEAR_OUTER_MEMBRANE	27	0.47279	1.37168	0.0507099	0.22937	0.999	17885	tags=56%, list=33%, signal=83%
GO_NEGATIVE_REGULATION_OF_VIRAL_PROCESS	100	0.469967	1.37167	0.105932	0.229197	0.999	11751	tags=43%, list=22%, signal=55%
GO_POSITIVE_REGULATION_OF_NEURON_APOPTOTIC_PROCESS	59	0.431168	1.37162	0.08159	0.229123	0.999	6000	tags=27%, list=11%, signal=30%
GO_TRNA_5_END_PROCESSING	15	0.593162	1.37143	0.143141	0.229196	0.999	10775	tags=47%, list=20%, signal=58%
GO_RESPONSE_TO_TEMPERATURE_STIMULUS	223	0.422048	1.37104	0.0788382	0.22956	0.999	12701	tags=37%, list=23%, signal=48%
GO_MORPHOGENESIS_OF_AN_EPITHELIAL_BUD	16	0.546161	1.37045	0.0715746	0.230255	0.999	14986	tags=63%, list=27%, signal=86%
GO_REGULATION_OF_TYPE_I_INTERFERON_MEDIATED_SIGNALING_PATHWAY	34	0.528965	1.37022	0.106695	0.230446	0.999	17638	tags=53%, list=32%, signal=78%
GO_ALDITOL_METABOLIC_PROCESS	24	0.506126	1.36995	0.0974155	0.230634	0.999	10875	tags=38%, list=20%, signal=47%
GO_HISTONE_UBIQUITINATION	48	0.540361	1.36951	0.117895	0.231086	0.999	15134	tags=60%, list=28%, signal=83%
GO_REGULATION_OF_WNT_SIGNALING_PATHWAY	361	0.418372	1.36944	0.079918	0.231006	0.999	14328	tags=42%, list=26%, signal=56%
GO_NEGATIVE_REGULATION_OF_EMBRYONIC_DEVELOPMENT	25	0.532376	1.3691	0.108108	0.231281	0.999	12254	tags=60%, list=22%, signal=77%
GO_PHOSPHATIDIC_ACID_BINDING	19	0.539586	1.36883	0.12	0.231503	0.999	7562	tags=42%, list=14%, signal=49%
GO_POSITIVE_REGULATION_OF_NEURAL_PRECURSOR_CELL_PROLIFERATION	51	0.463439	1.3679	0.0729167	0.232646	0.999	13192	tags=45%, list=24%, signal=59%
GO_NEGATIVE_REGULATION_OF_CIRCADIAN_RHYTHM	15	0.543241	1.36785	0.103053	0.232565	0.999	696	tags=20%, list=1%, signal=20%
GO_STRESS_FIBER_ASSEMBLY	102	0.454864	1.36772	0.109731	0.23258	0.999	13052	tags=46%, list=24%, signal=60%
GO_RESPONSE_TO_TESTOSTERONE	41	0.452703	1.36634	0.0717213	0.234307	0.999	12565	tags=49%, list=23%, signal=63%
GO_MITOCHONDRIAL_TRANSPORT	236	0.436345	1.36584	0.119835	0.234815	0.999	13865	tags=44%, list=25%, signal=59%
GO_PROTEIN_LOCALIZATION_TO_MICROTUBULE	18	0.531298	1.36581	0.105477	0.234672	0.999	7263	tags=39%, list=13%, signal=45%
GO_MUSCLE_HYPERTROPHY_IN_RESPONSE_TO_STRESS	28	0.462036	1.36528	0.0910891	0.235221	0.999	9713	tags=39%, list=18%, signal=48%
GO_BRANCHING_MORPHOGENESIS_OF_AN_EPITHELIAL_TUBE	155	0.43448	1.36515	0.0755102	0.23524	0.999	15248	tags=46%, list=28%, signal=64%
GO_PURINE_NUCLEOBASE_METABOLIC_PROCESS	19	0.568728	1.36509	0.119247	0.235153	0.999	14096	tags=63%, list=26%, signal=85%
GO_PROTEIN_POLYMERIZATION	282	0.411278	1.36446	0.0725806	0.235869	0.999	13052	tags=38%, list=24%, signal=50%
GO_P53_BINDING	64	0.479121	1.36387	0.131115	0.236543	0.999	11209	tags=44%, list=21%, signal=55%
GO_NEURON_FATE_SPECIFICATION	34	0.523872	1.36379	0.101871	0.23653	0.999	15440	tags=56%, list=28%, signal=78%
GO_CYTOPLASMIC_SIDE_OF_ENDOPLASMIC_RETICULUM_MEMBRANE	15	0.567821	1.36321	0.121086	0.237146	0.999	7035	tags=47%, list=13%, signal=54%
GO_ACTIN_FILAMENT_ORGANIZATION	410	0.417024	1.3632	0.102249	0.236985	0.999	12752	tags=39%, list=23%, signal=51%
GO_REPRODUCTIVE_SYSTEM_DEVELOPMENT	443	0.391961	1.36313	0.0628803	0.236919	0.999	11217	tags=35%, list=21%, signal=43%
GO_DOSAGE_COMPENSATION	17	0.591976	1.36309	0.13125	0.236799	0.999	1571	tags=29%, list=3%, signal=30%
GO_RRNA_METHYLATION	24	0.529196	1.36268	0.137255	0.237219	0.999	12429	tags=46%, list=23%, signal=59%
GO_GTP_DEPENDENT_PROTEIN_BINDING	23	0.513255	1.36266	0.10142	0.237066	0.999	16691	tags=52%, list=31%, signal=75%
GO_AORTA_DEVELOPMENT	56	0.50561	1.36254	0.125257	0.237055	0.999	14590	tags=52%, list=27%, signal=71%
GO_REGULATION_OF_MEMBRANE_PERMEABILITY	81	0.4434	1.36243	0.1	0.237031	0.999	12066	tags=40%, list=22%, signal=51%
GO_PHOSPHOPROTEIN_PHOSPHATASE_ACTIVITY	177	0.429492	1.36239	0.113169	0.2369	0.999	11119	tags=36%, list=20%, signal=45%
GO_REGULATION_OF_DEFENSE_RESPONSE_TO_VIRUS_BY_HOST	37	0.541486	1.36185	0.0779221	0.23751	0.999	17409	tags=68%, list=32%, signal=99%
GO_NUCLEOBASE_CONTAINING_SMALL_MOLECULE_CATABOLIC_PROCESS	48	0.45169	1.36161	0.0795918	0.237715	0.999	10220	tags=35%, list=19%, signal=44%
GO_DEFENSE_RESPONSE_TO_VIRUS	248	0.448286	1.36155	0.109015	0.237628	0.999	17409	tags=51%, list=32%, signal=75%
GO_MORPHOGENESIS_OF_A_BRANCHING_STRUCTURE	201	0.424293	1.36129	0.09	0.23782	0.999	15366	tags=46%, list=28%, signal=64%
GO_REGULATION_OF_PEPTIDYL_THREONINE_PHOSPHORYLATION	47	0.466014	1.36071	0.110887	0.238493	0.999	11035	tags=38%, list=20%, signal=48%
GO_NUCLEOSIDE_PHOSPHATE_BIOSYNTHETIC_PROCESS	230	0.401878	1.36014	0.0870445	0.239122	0.999	11189	tags=35%, list=20%, signal=44%
GO_TRANSPORT_ALONG_MICROTUBULE	157	0.435019	1.36011	0.126214	0.238975	0.999	9805	tags=32%, list=18%, signal=39%
GO_POSITIVE_REGULATION_OF_PEPTIDYL_LYSINE_ACETYLATION	33	0.493518	1.3599	0.0754717	0.239091	0.999	13145	tags=52%, list=24%, signal=68%
GO_REGULATION_OF_FEEDING_BEHAVIOR	25	0.495306	1.35973	0.0695296	0.239171	0.999	13282	tags=44%, list=24%, signal=58%
GO_MAGNESIUM_ION_BINDING	208	0.425339	1.3591	0.0949495	0.239954	0.999	10609	tags=32%, list=19%, signal=40%
GO_REGULATION_OF_ARP2_3_COMPLEX_MEDIATED_ACTIN_NUCLEATION	20	0.54842	1.35887	0.145749	0.240123	0.999	4712	tags=40%, list=9%, signal=44%
GO_TYPE_I_INTERFERON_PRODUCTION	120	0.457567	1.35852	0.114108	0.240427	0.999	14188	tags=48%, list=26%, signal=64%
GO_CILIARY_TRANSITION_ZONE	63	0.449541	1.35815	0.0960784	0.240796	0.999	10572	tags=33%, list=19%, signal=41%
GO_NEGATIVE_REGULATION_OF_PEPTIDYL_LYSINE_ACETYLATION	19	0.521071	1.35798	0.131356	0.240839	0.999	4503	tags=26%, list=8%, signal=29%
GO_NUCLEOID	40	0.541051	1.35702	0.163022	0.242019	0.999	8775	tags=35%, list=16%, signal=42%
GO_COLUMNAR_CUBOIDAL_EPITHELIAL_CELL_DEVELOPMENT	58	0.437347	1.35699	0.0734694	0.241863	0.999	13230	tags=43%, list=24%, signal=57%
GO_PROTEIN_DISULFIDE_OXIDOREDUCTASE_ACTIVITY	19	0.532325	1.35683	0.123404	0.241926	0.999	7602	tags=37%, list=14%, signal=43%
GO_REGULATION_OF_CHOLESTEROL_BIOSYNTHETIC_PROCESS	50	0.513101	1.35609	0.1569	0.242821	0.999	15777	tags=62%, list=29%, signal=87%
GO_NUCLEOSIDE_SALVAGE	15	0.573738	1.35594	0.119919	0.24285	0.999	10220	tags=60%, list=19%, signal=74%
GO_TRANSCRIPTION_ELONGATION_FACTOR_COMPLEX	47	0.54167	1.35575	0.153374	0.242968	0.999	9593	tags=40%, list=18%, signal=49%
GO_MODULATION_BY_SYMBIONT_OF_HOST_PROCESS	38	0.480639	1.35569	0.10101	0.24287	0.999	9596	tags=34%, list=18%, signal=41%
GO_RESPONSE_TO_ACETYLCHOLINE	28	0.485473	1.35535	0.0875	0.243176	0.999	13603	tags=54%, list=25%, signal=71%
GO_METALLOPEPTIDASE_ACTIVITY	181	0.424519	1.3552	0.0945674	0.243223	0.999	12883	tags=42%, list=24%, signal=55%
GO_NEGATIVE_REGULATION_OF_EPITHELIAL_CELL_DIFFERENTIATION	49	0.474449	1.35504	0.114	0.243284	0.999	16051	tags=55%, list=29%, signal=78%
GO_PALLIUM_DEVELOPMENT	166	0.418392	1.3548	0.0794297	0.243449	0.999	16319	tags=48%, list=30%, signal=68%
GO_REGENERATION	193	0.397324	1.35439	0.0635246	0.243834	0.999	15947	tags=42%, list=29%, signal=60%
GO_ADP_BINDING	34	0.505434	1.35426	0.160243	0.243846	0.999	9761	tags=38%, list=18%, signal=47%
GO_NEGATIVE_REGULATION_OF_NEURON_DIFFERENTIATION	219	0.39885	1.3538	0.0610998	0.244277	0.999	15712	tags=44%, list=29%, signal=61%
GO_WW_DOMAIN_BINDING	30	0.492984	1.35352	0.10251	0.244527	0.999	11023	tags=40%, list=20%, signal=50%
GO_MITOGEN_ACTIVATED_PROTEIN_KINASE_KINASE_KINASE_BINDING	18	0.539465	1.35326	0.112205	0.244712	0.999	1990	tags=28%, list=4%, signal=29%
GO_TRANSCRIPTION_COACTIVATOR_ACTIVITY	260	0.42905	1.35325	0.132937	0.244548	0.999	14509	tags=44%, list=27%, signal=59%
GO_RESPONSE_TO_PLATELET_DERIVED_GROWTH_FACTOR	21	0.518826	1.35292	0.102823	0.244828	0.999	15040	tags=52%, list=28%, signal=72%
GO_REGULATION_OF_GENE_EXPRESSION_BY_GENETIC_IMPRINTING	18	0.508779	1.35244	0.100791	0.245324	0.999	7103	tags=39%, list=13%, signal=45%
GO_POSITIVE_REGULATION_OF_CARDIAC_MUSCLE_TISSUE_DEVELOPMENT	58	0.433645	1.3519	0.0809129	0.245944	0.999	15298	tags=45%, list=28%, signal=62%
GO_B_CELL_HOMEOSTASIS	29	0.496224	1.35183	0.121457	0.245866	0.999	10303	tags=41%, list=19%, signal=51%
GO_VITAMIN_D_METABOLIC_PROCESS	22	0.514731	1.35172	0.0881764	0.245839	0.999	12844	tags=59%, list=24%, signal=77%
GO_SUBSTANTIA_NIGRA_DEVELOPMENT	40	0.454892	1.35171	0.100616	0.24569	0.999	7995	tags=33%, list=15%, signal=38%
GO_POSITIVE_REGULATION_OF_MITOCHONDRION_ORGANIZATION	116	0.442182	1.35166	0.131687	0.245578	0.999	13513	tags=43%, list=25%, signal=57%
GO_TRANSLATIONAL_TERMINATION	103	0.533897	1.35152	0.172917	0.245577	0.999	14275	tags=53%, list=26%, signal=72%
GO_NEGATIVE_REGULATION_OF_NERVOUS_SYSTEM_DEVELOPMENT	307	0.393344	1.3515	0.075	0.245409	0.999	15712	tags=42%, list=29%, signal=59%
GO_RETINOIC_ACID_RECEPTOR_SIGNALING_PATHWAY	33	0.45606	1.35147	0.0951417	0.24527	0.999	14972	tags=55%, list=27%, signal=75%
GO_INOSITOL_PHOSPHATE_CATABOLIC_PROCESS	17	0.55428	1.35137	0.131148	0.245239	0.999	2617	tags=24%, list=5%, signal=25%
GO_POSTSYNAPTIC_CYTOSOL	18	0.568982	1.35099	0.127083	0.245594	0.999	18521	tags=67%, list=34%, signal=101%
GO_SUBSTRATE_ADHESION_DEPENDENT_CELL_SPREADING	103	0.461805	1.35076	0.115546	0.24576	0.999	15669	tags=52%, list=29%, signal=73%
GO_HYALURONIC_ACID_BINDING	22	0.505574	1.35032	0.0876068	0.246242	0.999	15989	tags=50%, list=29%, signal=71%
GO_LIPOPROTEIN_CATABOLIC_PROCESS	15	0.547956	1.35027	0.112648	0.246128	0.999	5804	tags=33%, list=11%, signal=37%
GO_NEGATIVE_REGULATION_OF_HISTONE_ACETYLATION	16	0.536813	1.35019	0.129167	0.246091	0.999	4503	tags=25%, list=8%, signal=27%
GO_PHOTORECEPTOR_CONNECTING_CILIUM	37	0.452998	1.35	0.0858283	0.246209	0.999	13424	tags=32%, list=25%, signal=43%
GO_RAL_GTPASE_BINDING	15	0.555089	1.34995	0.122449	0.246082	0.999	13416	tags=53%, list=25%, signal=71%
GO_RESPONSE_TO_VITAMIN_A	19	0.479205	1.34989	0.0701403	0.245999	0.999	8887	tags=37%, list=16%, signal=44%
GO_REGULATION_OF_IMMUNOGLOBULIN_PRODUCTION	61	0.441286	1.34943	0.110883	0.246487	0.999	11409	tags=33%, list=21%, signal=41%
GO_NEGATIVE_REGULATION_OF_UBIQUITIN_DEPENDENT_PROTEIN_CATABOLIC_PROCESS	47	0.457807	1.34933	0.126273	0.246469	0.999	10886	tags=40%, list=20%, signal=50%
GO_CELLULAR_MODIFIED_AMINO_ACID_BIOSYNTHETIC_PROCESS	48	0.466722	1.34922	0.11245	0.246469	0.999	6551	tags=38%, list=12%, signal=43%
GO_REGULATION_OF_PROTEASOMAL_UBIQUITIN_DEPENDENT_PROTEIN_CATABOLIC_PROCESS	126	0.443345	1.34903	0.130081	0.24654	0.999	6236	tags=26%, list=11%, signal=29%
GO_CELL_DIFFERENTIATION_INVOLVED_IN_EMBRYONIC_PLACENTA_DEVELOPMENT	26	0.514267	1.34857	0.0995851	0.247001	0.999	9872	tags=42%, list=18%, signal=52%
GO_RNA_POLYMERASE_II_PREINITIATION_COMPLEX_ASSEMBLY	25	0.524122	1.3481	0.121331	0.247553	0.999	15776	tags=48%, list=29%, signal=67%
GO_SPINAL_CORD_MOTOR_NEURON_DIFFERENTIATION	35	0.479692	1.34796	0.102161	0.247587	0.999	14649	tags=54%, list=27%, signal=74%
GO_HISTONE_H2A_MONOUBIQUITINATION	17	0.565076	1.34784	0.156187	0.247583	0.999	14894	tags=65%, list=27%, signal=89%
GO_CHAPERONE_BINDING	100	0.430189	1.34663	0.0952381	0.249147	0.999	12844	tags=37%, list=24%, signal=48%
GO_POSITIVE_REGULATION_OF_PROTEIN_ACETYLATION	43	0.472812	1.34657	0.106776	0.249046	0.999	13145	tags=44%, list=24%, signal=58%
GO_ENDOPLASMIC_RETICULUM_GOLGI_INTERMEDIATE_COMPARTMENT_MEMBRANE	72	0.482965	1.3465	0.128421	0.248971	0.999	20087	tags=68%, list=37%, signal=107%
GO_3_UTR_MEDIATED_MRNA_DESTABILIZATION	17	0.549451	1.34635	0.139676	0.249011	0.999	11751	tags=47%, list=22%, signal=60%
GO_MITOCHONDRIAL_TRANSLATIONAL_TERMINATION	88	0.550199	1.34633	0.174737	0.248881	0.999	14275	tags=55%, list=26%, signal=74%
GO_APPENDAGE_DEVELOPMENT	176	0.405859	1.34615	0.0833333	0.248951	0.999	12904	tags=38%, list=24%, signal=50%
GO_PROTEIN_TRANSPORT_ALONG_MICROTUBULE	67	0.456811	1.3457	0.121212	0.249429	0.999	9779	tags=34%, list=18%, signal=42%
GO_NEGATIVE_REGULATION_OF_VIRAL_LIFE_CYCLE	82	0.466252	1.34518	0.118393	0.249993	0.999	16423	tags=57%, list=30%, signal=82%
GO_GLAND_DEVELOPMENT	440	0.381495	1.3448	0.060166	0.250382	0.999	12483	tags=36%, list=23%, signal=47%
GO_HIPPO_SIGNALING	43	0.506708	1.34416	0.130879	0.251161	0.999	20347	tags=65%, list=37%, signal=104%
GO_SMOOTHENED_SIGNALING_PATHWAY	135	0.416893	1.34409	0.0922432	0.251073	0.999	10069	tags=33%, list=18%, signal=40%
GO_REGULATION_OF_EPITHELIAL_TUBE_FORMATION	18	0.558751	1.34408	0.134298	0.250897	0.999	13237	tags=56%, list=24%, signal=73%
GO_RELEASE_OF_CYTOCHROME_C_FROM_MITOCHONDRIA	58	0.415004	1.34399	0.0791667	0.250827	0.999	13282	tags=47%, list=24%, signal=61%
GO_POSITIVE_REGULATION_OF_LAMELLIPODIUM_ORGANIZATION	31	0.493341	1.34369	0.115464	0.251104	0.999	3804	tags=32%, list=7%, signal=35%
GO_REGULATION_OF_NEURAL_PRECURSOR_CELL_PROLIFERATION	85	0.418046	1.34365	0.0823045	0.250983	0.999	13702	tags=42%, list=25%, signal=56%
GO_POSITIVE_REGULATION_OF_NF_KAPPAB_TRANSCRIPTION_FACTOR_ACTIVITY	159	0.432631	1.34341	0.125253	0.251159	0.999	13450	tags=40%, list=25%, signal=53%
GO_TRANSCRIPTION_COREGULATOR_ACTIVITY	481	0.42111	1.34337	0.135246	0.251039	0.999	10943	tags=35%, list=20%, signal=44%
GO_POSITIVE_REGULATION_OF_MEIOTIC_CELL_CYCLE	23	0.478287	1.34295	0.0910931	0.251432	0.999	7338	tags=35%, list=13%, signal=40%
GO_ENDOPLASMIC_RETICULUM_UNFOLDED_PROTEIN_RESPONSE	120	0.45806	1.34288	0.13843	0.251364	0.999	7971	tags=34%, list=15%, signal=40%
GO_REGULATION_OF_CELL_CELL_ADHESION_MEDIATED_BY_CADHERIN	19	0.525046	1.34288	0.112705	0.251186	0.999	13082	tags=47%, list=24%, signal=62%
GO_ORGANELLAR_RIBOSOME	86	0.557768	1.34261	0.167382	0.251388	0.999	7222	tags=41%, list=13%, signal=47%
GO_CYSTEINE_TYPE_ENDOPEPTIDASE_ACTIVITY	114	0.443149	1.3421	0.119522	0.251921	0.999	11150	tags=30%, list=20%, signal=37%
GO_PROTEIN_PALMITOYLATION	35	0.454701	1.34175	0.118343	0.252293	0.999	7574	tags=31%, list=14%, signal=36%
GO_POSITIVE_REGULATION_OF_PROTEIN_TARGETING_TO_MITOCHONDRION	32	0.492581	1.34157	0.154158	0.252386	0.999	13150	tags=41%, list=24%, signal=53%
GO_NEGATIVE_REGULATION_OF_RECEPTOR_SIGNALING_PATHWAY_VIA_JAK_STAT	24	0.526662	1.34117	0.146998	0.25281	0.999	12455	tags=46%, list=23%, signal=59%
GO_DEVELOPMENT_OF_PRIMARY_SEXUAL_CHARACTERISTICS	226	0.389208	1.34069	0.0623701	0.253329	0.999	11217	tags=35%, list=21%, signal=43%
GO_DNA_BINDING_TRANSCRIPTION_REPRESSOR_ACTIVITY	333	0.404865	1.34041	0.125761	0.253563	0.999	14301	tags=39%, list=26%, signal=53%
GO_TYPE_I_INTERFERON_RECEPTOR_BINDING	17	0.558845	1.3398	0.109504	0.254326	0.999	16048	tags=41%, list=29%, signal=58%
GO_NUCLEOSIDE_MONOPHOSPHATE_KINASE_ACTIVITY	20	0.502991	1.33967	0.105372	0.254354	0.999	10081	tags=35%, list=18%, signal=43%
GO_PYRUVATE_METABOLIC_PROCESS	148	0.42477	1.3391	0.104508	0.254932	0.999	8802	tags=34%, list=16%, signal=40%
GO_CLATHRIN_COAT_OF_COATED_PIT	16	0.565646	1.33891	0.123431	0.255045	0.999	14590	tags=50%, list=27%, signal=68%
GO_PROTEIN_FOLDING_CHAPERONE	27	0.492177	1.33881	0.134576	0.255029	0.999	9286	tags=48%, list=17%, signal=58%
GO_POSITIVE_REGULATION_OF_NEUROBLAST_PROLIFERATION	23	0.491058	1.33845	0.110187	0.255341	0.999	7419	tags=39%, list=14%, signal=45%
GO_POST_EMBRYONIC_DEVELOPMENT	83	0.426996	1.33803	0.121094	0.255782	0.999	8278	tags=31%, list=15%, signal=37%
GO_GASTRULATION	185	0.423558	1.33767	0.100806	0.256098	0.999	17249	tags=49%, list=32%, signal=72%
GO_GTPASE_ACTIVITY	302	0.408048	1.33758	0.113924	0.256049	0.999	16875	tags=51%, list=31%, signal=73%
GO_PEPTIDYL_THREONINE_DEPHOSPHORYLATION	22	0.526051	1.3375	0.148374	0.255972	0.999	10007	tags=36%, list=18%, signal=44%
GO_EXON_EXON_JUNCTION_COMPLEX	19	0.587003	1.33685	0.167339	0.256729	0.999	9397	tags=58%, list=17%, signal=70%
GO_PSEUDOURIDINE_SYNTHESIS	18	0.56557	1.3366	0.144531	0.256933	0.999	16027	tags=61%, list=29%, signal=86%
GO_COLUMNAR_CUBOIDAL_EPITHELIAL_CELL_DIFFERENTIATION	114	0.400703	1.33646	0.078	0.256963	0.999	15700	tags=49%, list=29%, signal=69%
GO_MANNOSYLTRANSFERASE_ACTIVITY	28	0.506253	1.33607	0.161736	0.257373	0.999	16070	tags=57%, list=29%, signal=81%
GO_POSITIVE_REGULATION_OF_RESPONSE_TO_BIOTIC_STIMULUS	245	0.429392	1.3356	0.12474	0.257859	0.999	14614	tags=44%, list=27%, signal=60%
GO_RESPONSE_TO_MISFOLDED_PROTEIN	24	0.541978	1.33545	0.143154	0.257895	0.999	14842	tags=58%, list=27%, signal=80%
GO_REGULATION_OF_ERYTHROCYTE_DIFFERENTIATION	49	0.460883	1.33542	0.133065	0.257755	0.999	8737	tags=35%, list=16%, signal=41%
GO_DNA_REPLICATION_FACTOR_A_COMPLEX	15	0.578875	1.33534	0.164329	0.257682	0.999	3983	tags=33%, list=7%, signal=36%
GO_REGULATION_OF_MRNA_POLYADENYLATION	16	0.595277	1.33527	0.166667	0.257621	0.999	10596	tags=63%, list=19%, signal=78%
GO_BRANCH_ELONGATION_OF_AN_EPITHELIUM	19	0.528895	1.33492	0.119433	0.257942	0.999	13230	tags=53%, list=24%, signal=69%
GO_NEGATIVE_REGULATION_OF_SPROUTING_ANGIOGENESIS	65	0.398206	1.33489	0.102	0.257792	0.999	18641	tags=40%, list=34%, signal=61%
GO_NEGATIVE_REGULATION_OF_CELL_DEVELOPMENT	326	0.39196	1.33485	0.0660981	0.257672	0.999	17976	tags=49%, list=33%, signal=73%
GO_NEGATIVE_REGULATION_OF_SIGNAL_TRANSDUCTION_BY_P53_CLASS_MEDIATOR	28	0.49016	1.33478	0.108434	0.25758	0.999	9624	tags=39%, list=18%, signal=48%
GO_MESENCHYMAL_CELL_DIFFERENTIATION	222	0.414561	1.33439	0.106339	0.257938	0.999	15615	tags=47%, list=29%, signal=66%
GO_GLYCOSYLATION	253	0.406592	1.33431	0.101594	0.257909	0.999	13839	tags=44%, list=25%, signal=58%
GO_PROTEIN_DEPHOSPHORYLATION	316	0.412283	1.33416	0.127083	0.257971	0.999	17962	tags=51%, list=33%, signal=75%
GO_CD40_SIGNALING_PATHWAY	15	0.550369	1.33379	0.147679	0.258355	0.999	6113	tags=33%, list=11%, signal=38%
GO_HISTONE_H2A_UBIQUITINATION	26	0.538431	1.33359	0.155925	0.258464	0.999	14894	tags=62%, list=27%, signal=85%
GO_RAC_PROTEIN_SIGNAL_TRANSDUCTION	37	0.474778	1.33345	0.153693	0.258519	0.999	17626	tags=62%, list=32%, signal=92%
GO_RAS_PROTEIN_SIGNAL_TRANSDUCTION	334	0.407908	1.33325	0.132924	0.258622	0.999	9265	tags=30%, list=17%, signal=36%
GO_NEGATIVE_REGULATION_OF_NUCLEOCYTOPLASMIC_TRANSPORT	21	0.496417	1.33324	0.10978	0.258448	0.999	5957	tags=29%, list=11%, signal=32%
GO_MAMMARY_GLAND_MORPHOGENESIS	45	0.442555	1.33286	0.100616	0.258827	0.999	10480	tags=38%, list=19%, signal=47%
GO_CELLULAR_RESPONSE_TO_REACTIVE_OXYGEN_SPECIES	159	0.390835	1.33285	0.0899796	0.258663	0.999	12439	tags=32%, list=23%, signal=41%
GO_EMBRYONIC_DIGESTIVE_TRACT_MORPHOGENESIS	18	0.525276	1.33209	0.120654	0.259647	0.999	8127	tags=39%, list=15%, signal=46%
GO_2_OXOGLUTARATE_DEPENDENT_DIOXYGENASE_ACTIVITY	43	0.484315	1.33137	0.128964	0.260499	0.999	10301	tags=40%, list=19%, signal=49%
GO_NUCLEOTIDE_BINDING_DOMAIN_LEUCINE_RICH_REPEAT_CONTAINING_RECEPTOR_SIGNALING_PATHWAY	36	0.489783	1.33056	0.142574	0.261543	0.999	11141	tags=50%, list=20%, signal=63%
GO_NEGATIVE_REGULATION_OF_TRANSLATIONAL_INITIATION	19	0.529139	1.3305	0.165631	0.26145	0.999	6654	tags=42%, list=12%, signal=48%
GO_TELENCEPHALON_DEVELOPMENT	252	0.396073	1.33039	0.0726141	0.261447	0.999	13541	tags=38%, list=25%, signal=51%
GO_POST_TRANSLATIONAL_PROTEIN_MODIFICATION	355	0.413606	1.33036	0.114345	0.261296	0.999	11982	tags=38%, list=22%, signal=49%
GO_RETROGRADE_TRANSPORT_ENDOSOME_TO_PLASMA_MEMBRANE	22	0.513478	1.33025	0.148515	0.261273	0.999	9086	tags=41%, list=17%, signal=49%
GO_REGULATION_OF_SMOOTHENED_SIGNALING_PATHWAY	82	0.43005	1.33004	0.12	0.261374	0.999	10069	tags=33%, list=18%, signal=40%
GO_SPERMATID_DIFFERENTIATION	152	0.378965	1.32995	0.0595238	0.261314	0.999	15161	tags=39%, list=28%, signal=54%
GO_AMYLOID_PRECURSOR_PROTEIN_CATABOLIC_PROCESS	50	0.438003	1.32977	0.117188	0.2614	0.999	11141	tags=42%, list=20%, signal=53%
GO_PHOSPHATIDYLINOSITOL_3_4_5_TRISPHOSPHATE_BINDING	38	0.462967	1.32932	0.116424	0.261892	0.999	7562	tags=32%, list=14%, signal=37%
GO_DEVELOPMENTAL_MATURATION	274	0.378295	1.32917	0.0714286	0.261945	0.999	11376	tags=30%, list=21%, signal=37%
GO_POSTSYNAPTIC_NEUROTRANSMITTER_RECEPTOR_INTERNALIZATION	20	0.529112	1.32907	0.135983	0.261904	0.999	14590	tags=55%, list=27%, signal=75%
GO_OLFACTORY_LOBE_DEVELOPMENT	33	0.469897	1.32892	0.0903361	0.261966	0.999	14829	tags=48%, list=27%, signal=67%
GO_PROTEASOMAL_PROTEIN_CATABOLIC_PROCESS	467	0.433657	1.32883	0.153689	0.261929	0.999	9257	tags=31%, list=17%, signal=37%
GO_ERYTHROCYTE_HOMEOSTASIS	125	0.42163	1.32881	0.129412	0.26177	0.999	9159	tags=32%, list=17%, signal=38%
GO_NEPHRON_MORPHOGENESIS	77	0.440922	1.3288	0.109053	0.261605	0.999	14220	tags=48%, list=26%, signal=65%
GO_POSITIVE_REGULATION_OF_NIK_NF_KAPPAB_SIGNALING	79	0.441124	1.32851	0.131048	0.261875	0.999	13702	tags=44%, list=25%, signal=59%
GO_POSITIVE_REGULATION_OF_EPITHELIAL_TO_MESENCHYMAL_TRANSITION	49	0.485735	1.32821	0.135699	0.262186	0.999	15556	tags=49%, list=28%, signal=68%
GO_PROTEIN_COMPLEX_OLIGOMERIZATION	227	0.382684	1.32805	0.0841889	0.262226	0.999	14243	tags=39%, list=26%, signal=52%
GO_REGULATION_OF_INNATE_IMMUNE_RESPONSE	299	0.431809	1.32778	0.132231	0.262482	0.999	17835	tags=52%, list=33%, signal=77%
GO_INACTIVATION_OF_MAPK_ACTIVITY	26	0.491643	1.32776	0.124752	0.262321	0.999	10007	tags=38%, list=18%, signal=47%
GO_VESICLE_COAT	54	0.488211	1.32755	0.165339	0.262449	0.999	12894	tags=46%, list=24%, signal=61%
GO_RACEMASE_AND_EPIMERASE_ACTIVITY	16	0.514048	1.32739	0.129555	0.26247	0.999	11519	tags=38%, list=21%, signal=48%
GO_UBIQUITIN_LIGASE_COMPLEX	277	0.443963	1.32723	0.158317	0.262499	0.999	7580	tags=28%, list=14%, signal=33%
GO_REGULATION_OF_PROTEIN_BINDING	205	0.397854	1.32713	0.105485	0.262445	0.999	10099	tags=31%, list=18%, signal=38%
GO_POSITIVE_REGULATION_OF_NEURON_DEATH	97	0.421465	1.32711	0.131524	0.262284	0.999	16319	tags=48%, list=30%, signal=69%
GO_REGULATION_OF_ORGAN_GROWTH	112	0.392383	1.32669	0.0884774	0.262758	0.999	7462	tags=24%, list=14%, signal=28%
GO_MUSCLE_FILAMENT_SLIDING	39	0.471177	1.32651	0.0942623	0.26286	0.999	16656	tags=56%, list=30%, signal=81%
GO_NEGATIVE_REGULATION_OF_VIRAL_TRANSCRIPTION	27	0.512472	1.32611	0.166667	0.263301	0.999	11751	tags=44%, list=22%, signal=57%
GO_POSITIVE_REGULATION_OF_POSTTRANSCRIPTIONAL_GENE_SILENCING	25	0.522169	1.3261	0.154839	0.263146	0.999	13526	tags=44%, list=25%, signal=58%
GO_MEMBRANE_PROTEIN_INTRACELLULAR_DOMAIN_PROTEOLYSIS	18	0.552335	1.32565	0.161417	0.263649	0.999	5510	tags=39%, list=10%, signal=43%
GO_GOLGI_ASSOCIATED_VESICLE	175	0.430298	1.32525	0.128692	0.26404	0.999	13237	tags=40%, list=24%, signal=53%
GO_RAC_GTPASE_BINDING	69	0.45424	1.32514	0.135983	0.264046	0.999	6431	tags=26%, list=12%, signal=30%
GO_POSITIVE_REGULATION_OF_DEFENSE_RESPONSE_TO_VIRUS_BY_HOST	26	0.519243	1.32506	0.146998	0.263981	0.999	17409	tags=65%, list=32%, signal=96%
GO_FUCOSE_METABOLIC_PROCESS	15	0.532585	1.32499	0.124183	0.263896	0.999	10877	tags=47%, list=20%, signal=58%
GO_NEGATIVE_REGULATION_OF_RHO_PROTEIN_SIGNAL_TRANSDUCTION	21	0.524532	1.32499	0.136456	0.263726	0.999	7241	tags=33%, list=13%, signal=38%
GO_PARASYMPATHETIC_NERVOUS_SYSTEM_DEVELOPMENT	19	0.532881	1.3249	0.126068	0.263677	0.999	12323	tags=53%, list=23%, signal=68%
GO_BLASTOCYST_FORMATION	39	0.485631	1.32469	0.164634	0.2638	0.999	12607	tags=44%, list=23%, signal=57%
GO_REGULATION_OF_SPHINGOLIPID_BIOSYNTHETIC_PROCESS	17	0.523338	1.32421	0.145749	0.264336	0.999	9168	tags=29%, list=17%, signal=35%
GO_RNA_MODIFICATION	156	0.4533	1.3242	0.177291	0.264169	0.999	12429	tags=42%, list=23%, signal=54%
GO_HISTONE_H3_K4_TRIMETHYLATION	18	0.584176	1.32418	0.176238	0.264023	0.999	14581	tags=61%, list=27%, signal=83%
GO_ENDOPLASMIC_RETICULUM_LUMEN	299	0.404937	1.32402	0.117647	0.26407	0.999	15299	tags=48%, list=28%, signal=66%
GO_MYOSIN_COMPLEX	57	0.440543	1.32369	0.108	0.264398	0.999	13927	tags=44%, list=25%, signal=59%
GO_HINDBRAIN_MORPHOGENESIS	42	0.455815	1.32361	0.135354	0.264331	0.999	12323	tags=40%, list=23%, signal=52%
GO_NUCLEAR_EUCHROMATIN	25	0.499138	1.32343	0.138493	0.264403	0.999	15776	tags=60%, list=29%, signal=84%
GO_PML_BODY	101	0.4543	1.32341	0.142562	0.26425	0.999	9598	tags=35%, list=18%, signal=42%
GO_RESPONSE_TO_TYPE_I_INTERFERON	97	0.466092	1.32292	0.170782	0.264804	0.999	17638	tags=54%, list=32%, signal=79%
GO_SPINAL_CORD_DEVELOPMENT	109	0.422114	1.32214	0.0983607	0.265824	0.999	14829	tags=42%, list=27%, signal=58%
GO_ENDOPLASMIC_RETICULUM_TO_GOLGI_VESICLE_MEDIATED_TRANSPORT	203	0.442923	1.32205	0.136364	0.265789	0.999	12724	tags=41%, list=23%, signal=54%
GO_POSITIVE_REGULATION_OF_TRANSFORMING_GROWTH_FACTOR_BETA_PRODUCTION	20	0.526278	1.32189	0.148515	0.265861	0.999	17798	tags=55%, list=33%, signal=82%
GO_REGULATION_OF_POSTSYNAPTIC_DENSITY_ORGANIZATION	16	0.501844	1.32184	0.118577	0.265767	0.999	19171	tags=63%, list=35%, signal=96%
GO_CELL_FATE_COMMITMENT	270	0.396639	1.3217	0.102941	0.265821	0.999	15440	tags=45%, list=28%, signal=62%
GO_CELLULAR_RESPONSE_TO_RETINOIC_ACID	66	0.443327	1.32155	0.10559	0.265876	0.999	16923	tags=56%, list=31%, signal=81%
GO_REGULATION_OF_EPITHELIAL_TO_MESENCHYMAL_TRANSITION	93	0.450496	1.32124	0.12963	0.266162	0.999	15556	tags=48%, list=28%, signal=68%
GO_T_CELL_RECEPTOR_SIGNALING_PATHWAY	200	0.43033	1.3209	0.155419	0.266484	0.999	14935	tags=44%, list=27%, signal=60%
GO_MAINTENANCE_OF_PROTEIN_LOCATION	93	0.440109	1.3205	0.14557	0.266898	0.999	12354	tags=41%, list=23%, signal=53%
GO_NADP_BINDING	53	0.436835	1.31967	0.12753	0.267941	0.999	8538	tags=30%, list=16%, signal=36%
GO_SOMITE_DEVELOPMENT	88	0.419741	1.31943	0.0868644	0.268097	0.999	17203	tags=48%, list=31%, signal=70%
GO_FOREBRAIN_REGIONALIZATION	23	0.511899	1.31934	0.114286	0.268082	0.999	14829	tags=65%, list=27%, signal=89%
GO_HISTONE_DEUBIQUITINATION	22	0.534133	1.31932	0.152642	0.267932	0.999	13150	tags=41%, list=24%, signal=54%
GO_OXIDOREDUCTASE_ACTIVITY_ACTING_ON_A_SULFUR_GROUP_OF_DONORS	54	0.4461	1.31927	0.119342	0.267832	0.999	14725	tags=46%, list=27%, signal=63%
GO_TONGUE_DEVELOPMENT	23	0.500079	1.31911	0.137577	0.267911	0.999	12418	tags=48%, list=23%, signal=62%
GO_REGULATION_OF_CYSTEINE_TYPE_ENDOPEPTIDASE_ACTIVITY_INVOLVED_IN_APOPTOTIC_SIGNALING_PATHWAY	17	0.535289	1.3188	0.148148	0.268155	0.999	16402	tags=65%, list=30%, signal=92%
GO_REGULATION_OF_PHOSPHOPROTEIN_PHOSPHATASE_ACTIVITY	114	0.415268	1.31831	0.114583	0.268696	0.999	16701	tags=49%, list=31%, signal=71%
GO_OXIDOREDUCTASE_ACTIVITY_ACTING_ON_THE_CH_NH_GROUP_OF_DONORS	26	0.464101	1.31814	0.0926316	0.268785	0.999	9674	tags=42%, list=18%, signal=51%
GO_REGULATION_OF_DEFENSE_RESPONSE_TO_VIRUS_BY_VIRUS	29	0.515152	1.31808	0.171908	0.26871	0.999	15427	tags=52%, list=28%, signal=72%
GO_PROSTATE_GLAND_MORPHOGENESIS	28	0.459898	1.31774	0.122984	0.269026	0.999	12904	tags=46%, list=24%, signal=61%
GO_CARBOXY_TERMINAL_DOMAIN_PROTEIN_KINASE_COMPLEX	20	0.576667	1.31745	0.177291	0.269311	0.999	8975	tags=45%, list=16%, signal=54%
GO_REGULATION_OF_PROTEIN_DEPHOSPHORYLATION	136	0.411116	1.31654	0.117043	0.270432	0.999	17049	tags=49%, list=31%, signal=71%
GO_OSTEOBLAST_DIFFERENTIATION	215	0.402203	1.31646	0.135135	0.270382	0.999	12987	tags=38%, list=24%, signal=50%
GO_COMPLEX_OF_COLLAGEN_TRIMERS	21	0.585779	1.31637	0.197938	0.270325	0.999	15299	tags=81%, list=28%, signal=112%
GO_GERMINAL_CENTER_FORMATION	15	0.55108	1.31633	0.146186	0.270219	0.999	8577	tags=47%, list=16%, signal=55%
GO_MESENCHYME_DEVELOPMENT	283	0.406525	1.31625	0.111111	0.270175	0.999	15756	tags=46%, list=29%, signal=64%
GO_CEREBELLAR_CORTEX_DEVELOPMENT	47	0.453004	1.31602	0.134021	0.270306	0.999	8338	tags=26%, list=15%, signal=30%
GO_MUSCLE_ORGAN_MORPHOGENESIS	81	0.413546	1.31593	0.100791	0.270281	0.999	15540	tags=41%, list=28%, signal=57%
GO_NADPH_REGENERATION	17	0.5418	1.31573	0.172199	0.270389	0.999	11399	tags=53%, list=21%, signal=67%
GO_PROTEIN_POLYUBIQUITINATION	332	0.435726	1.31549	0.161554	0.270543	0.999	10288	tags=36%, list=19%, signal=44%
GO_REGULATION_OF_TRANSCRIPTION_REGULATORY_REGION_DNA_BINDING	50	0.427833	1.31515	0.109278	0.27089	0.999	15432	tags=44%, list=28%, signal=61%
GO_HIGH_DENSITY_LIPOPROTEIN_PARTICLE_ASSEMBLY	15	0.511332	1.31462	0.134503	0.271493	0.999	9232	tags=40%, list=17%, signal=48%
GO_RESPONSE_TO_UV_B	17	0.530985	1.31458	0.143443	0.271376	0.999	12434	tags=41%, list=23%, signal=53%
GO_CELL_CELL_ADHESION_MEDIATED_BY_CADHERIN	26	0.476682	1.31435	0.133603	0.27154	0.999	17678	tags=54%, list=32%, signal=80%
GO_ANTIGEN_PROCESSING_AND_PRESENTATION_OF_PEPTIDE_ANTIGEN_VIA_MHC_CLASS_I	99	0.455302	1.31423	0.181633	0.271553	0.999	12218	tags=40%, list=22%, signal=52%
GO_POSTSYNAPTIC_SIGNAL_TRANSDUCTION	35	0.472147	1.31378	0.10856	0.272083	0.999	13603	tags=46%, list=25%, signal=61%
GO_METENCEPHALON_DEVELOPMENT	108	0.402831	1.31313	0.109278	0.272838	0.999	13098	tags=37%, list=24%, signal=49%
GO_PROTEIN_PHOSPHATASE_TYPE_2A_COMPLEX	18	0.515469	1.31278	0.128257	0.273223	0.999	10618	tags=50%, list=19%, signal=62%
GO_MYELOID_CELL_HOMEOSTASIS	150	0.414821	1.31253	0.129741	0.273429	0.999	9778	tags=33%, list=18%, signal=40%
GO_OLIGODENDROCYTE_DIFFERENTIATION	103	0.396315	1.31243	0.0907217	0.273418	0.999	15277	tags=41%, list=28%, signal=56%
GO_GLYCOSYL_COMPOUND_CATABOLIC_PROCESS	41	0.46618	1.31241	0.124224	0.273278	0.999	15006	tags=54%, list=27%, signal=74%
GO_REGULATION_OF_DEFENSE_RESPONSE_TO_VIRUS	71	0.462148	1.31226	0.134172	0.273326	0.999	17921	tags=61%, list=33%, signal=90%
GO_ACTIN_FILAMENT_BINDING	199	0.402727	1.312	0.110883	0.273468	0.999	16863	tags=47%, list=31%, signal=67%
GO_ERYTHROCYTE_MATURATION	15	0.516491	1.31194	0.146484	0.273401	0.999	4536	tags=27%, list=8%, signal=29%
GO_BETA_TUBULIN_BINDING	37	0.475101	1.31192	0.136364	0.27325	0.999	9385	tags=35%, list=17%, signal=42%
GO_POSITIVE_REGULATION_OF_MULTI_ORGANISM_PROCESS	40	0.439819	1.31178	0.0843882	0.273275	0.999	5798	tags=25%, list=11%, signal=28%
GO_HAIR_CELL_DIFFERENTIATION	43	0.433156	1.31166	0.0963115	0.273287	0.999	11131	tags=42%, list=20%, signal=53%
GO_SPLICEOSOMAL_TRI_SNRNP_COMPLEX_ASSEMBLY	27	0.489896	1.31127	0.153374	0.273694	0.999	12208	tags=41%, list=22%, signal=52%
GO_RAB_GUANYL_NUCLEOTIDE_EXCHANGE_FACTOR_ACTIVITY	32	0.524771	1.31058	0.179283	0.274499	0.999	11404	tags=50%, list=21%, signal=63%
GO_GLIAL_CELL_APOPTOTIC_PROCESS	15	0.505472	1.30981	0.124506	0.275469	0.999	5426	tags=33%, list=10%, signal=37%
GO_ARTERY_DEVELOPMENT	97	0.428441	1.30962	0.130435	0.275593	0.999	13067	tags=40%, list=24%, signal=53%
GO_REGULATION_OF_ACTOMYOSIN_STRUCTURE_ORGANIZATION	97	0.432318	1.30932	0.154786	0.275862	0.999	12583	tags=40%, list=23%, signal=52%
GO_REGULATION_OF_RIBOSOME_BIOGENESIS	15	0.55422	1.30932	0.173824	0.275692	0.999	7901	tags=33%, list=14%, signal=39%
GO_REGULATION_OF_ACTIN_FILAMENT_ORGANIZATION	260	0.415925	1.30876	0.133612	0.276395	0.999	12752	tags=39%, list=23%, signal=50%
GO_NEGATIVE_REGULATION_OF_CELLULAR_RESPONSE_TO_TRANSFORMING_GROWTH_FACTOR_BETA_STIMULUS	87	0.430002	1.30867	0.119835	0.27634	0.999	11136	tags=37%, list=20%, signal=46%
GO_RESPONSE_TO_ETHANOL	120	0.386799	1.30841	0.0895833	0.276563	0.999	11553	tags=33%, list=21%, signal=42%
GO_REGULATION_OF_SMALL_MOLECULE_METABOLIC_PROCESS	438	0.375156	1.30831	0.10387	0.276535	0.999	9094	tags=30%, list=17%, signal=36%
GO_REGULATION_OF_CELL_PROJECTION_ASSEMBLY	174	0.396356	1.30802	0.10856	0.276786	0.999	12607	tags=37%, list=23%, signal=48%
GO_CARBON_OXYGEN_LYASE_ACTIVITY	66	0.443006	1.30796	0.138298	0.276695	0.999	5750	tags=27%, list=11%, signal=30%
GO_NEGATIVE_REGULATION_OF_NEURON_PROJECTION_DEVELOPMENT	150	0.398171	1.30787	0.0977597	0.276641	0.999	15712	tags=43%, list=29%, signal=61%
GO_REGULATION_OF_SUBSTRATE_ADHESION_DEPENDENT_CELL_SPREADING	50	0.482687	1.30754	0.159836	0.276983	0.999	9737	tags=44%, list=18%, signal=53%
GO_ACTIVATION_OF_NF_KAPPAB_INDUCING_KINASE_ACTIVITY	17	0.541968	1.3066	0.151394	0.278258	0.999	13360	tags=59%, list=24%, signal=78%
GO_CARDIOLIPIN_METABOLIC_PROCESS	17	0.511361	1.30638	0.148515	0.278415	0.999	10941	tags=59%, list=20%, signal=74%
GO_NEGATIVE_REGULATION_OF_CELL_PROJECTION_ORGANIZATION	182	0.391607	1.30586	0.0981595	0.278991	0.999	15712	tags=45%, list=29%, signal=62%
GO_REGULATION_OF_OXIDATIVE_PHOSPHORYLATION	30	0.464899	1.30564	0.135827	0.279133	0.999	5786	tags=33%, list=11%, signal=37%
GO_T_HELPER_2_CELL_DIFFERENTIATION	15	0.531151	1.3054	0.144654	0.27931	0.999	16723	tags=60%, list=31%, signal=86%
GO_TRANSLATION_REPRESSOR_ACTIVITY	26	0.466852	1.30537	0.138144	0.279169	0.999	1053	tags=19%, list=2%, signal=20%
GO_PODOSOME	29	0.521303	1.30491	0.189362	0.279652	0.999	8697	tags=48%, list=16%, signal=57%
GO_RIBONUCLEOSIDE_TRIPHOSPHATE_METABOLIC_PROCESS	60	0.416164	1.30437	0.136842	0.280292	0.999	8021	tags=32%, list=15%, signal=37%
GO_MORPHOGENESIS_OF_AN_EPITHELIAL_SHEET	55	0.452172	1.30413	0.138493	0.28053	0.999	18469	tags=60%, list=34%, signal=91%
GO_LYMPHOID_PROGENITOR_CELL_DIFFERENTIATION	20	0.490736	1.3041	0.11946	0.280396	0.999	11131	tags=45%, list=20%, signal=56%
GO_LAMELLIPODIUM_MEMBRANE	22	0.536491	1.30408	0.18125	0.280261	0.999	21240	tags=77%, list=39%, signal=126%
GO_RESPONSE_TO_TUMOR_NECROSIS_FACTOR	305	0.390466	1.30408	0.127745	0.280086	0.999	10467	tags=34%, list=19%, signal=42%
GO_REGULATION_OF_UBIQUITIN_DEPENDENT_PROTEIN_CATABOLIC_PROCESS	154	0.419133	1.30407	0.152439	0.279927	0.999	7005	tags=25%, list=13%, signal=29%
GO_METALLOAMINOPEPTIDASE_ACTIVITY	21	0.507013	1.30407	0.164241	0.27975	0.999	9673	tags=43%, list=18%, signal=52%
GO_INTERACTION_WITH_HOST	208	0.413236	1.30403	0.13278	0.279628	0.999	11416	tags=38%, list=21%, signal=47%
GO_REGULATION_OF_DNA_METHYLATION	24	0.499792	1.3036	0.15213	0.280087	0.999	8806	tags=38%, list=16%, signal=45%
GO_MESONEPHRIC_TUBULE_MORPHOGENESIS	66	0.435146	1.30317	0.132653	0.280587	0.999	14220	tags=47%, list=26%, signal=63%
GO_NEGATIVE_REGULATION_OF_PROTEIN_ACETYLATION	23	0.49804	1.30258	0.17484	0.281286	0.999	4503	tags=22%, list=8%, signal=24%
GO_EXECUTION_PHASE_OF_APOPTOSIS	93	0.376256	1.30251	0.0884086	0.2812	0.999	10672	tags=40%, list=20%, signal=49%
GO_KIDNEY_MORPHOGENESIS	94	0.429973	1.30232	0.126316	0.281353	0.999	14986	tags=48%, list=27%, signal=66%
GO_NEGATIVE_REGULATION_OF_MUSCLE_CELL_DIFFERENTIATION	65	0.415336	1.301	0.147917	0.28316	0.999	8656	tags=25%, list=16%, signal=29%
GO_POSITIVE_REGULATION_OF_MICROTUBULE_POLYMERIZATION_OR_DEPOLYMERIZATION	33	0.47084	1.30079	0.133603	0.283293	0.999	7970	tags=36%, list=15%, signal=43%
GO_NEGATIVE_REGULATION_OF_CELLULAR_PROTEIN_CATABOLIC_PROCESS	83	0.420273	1.30076	0.149495	0.28316	0.999	16173	tags=47%, list=30%, signal=67%
GO_POSTSYNAPSE_ASSEMBLY	31	0.44362	1.30052	0.103093	0.283332	0.999	15739	tags=45%, list=29%, signal=63%
GO_REGULATION_OF_CYTOPLASMIC_TRANSLATION	29	0.494395	1.30044	0.169661	0.283268	0.999	15735	tags=59%, list=29%, signal=82%
GO_EMBRYONIC_HEMOPOIESIS	23	0.463173	1.30019	0.118609	0.283484	0.999	15233	tags=61%, list=28%, signal=84%
GO_POSITIVE_REGULATION_OF_PRODUCTION_OF_MOLECULAR_MEDIATOR_OF_IMMUNE_RESPONSE	93	0.422994	1.30008	0.128631	0.283469	0.999	10023	tags=30%, list=18%, signal=37%
GO_P_BODY_ASSEMBLY	19	0.550358	1.29997	0.173228	0.283438	0.999	15693	tags=68%, list=29%, signal=96%
GO_CELLULAR_RESPONSE_TO_ESTRADIOL_STIMULUS	37	0.428977	1.29951	0.12069	0.283916	0.999	4652	tags=22%, list=9%, signal=24%
GO_SERINE_FAMILY_AMINO_ACID_METABOLIC_PROCESS	37	0.453925	1.29924	0.139959	0.284166	0.999	6336	tags=30%, list=12%, signal=34%
GO_STEM_CELL_DIVISION	44	0.447247	1.29923	0.157025	0.283992	0.999	18213	tags=57%, list=33%, signal=85%
GO_REGULATION_OF_SUPRAMOLECULAR_FIBER_ORGANIZATION	348	0.397363	1.29917	0.140496	0.283904	0.999	12752	tags=37%, list=23%, signal=48%
GO_INTEGRATOR_COMPLEX	25	0.547495	1.29906	0.174636	0.283897	0.999	8622	tags=32%, list=16%, signal=38%
GO_POSITIVE_REGULATION_OF_NITRIC_OXIDE_SYNTHASE_ACTIVITY	22	0.457521	1.29889	0.107943	0.283976	0.999	18249	tags=59%, list=33%, signal=89%
GO_REGULATION_OF_MEGAKARYOCYTE_DIFFERENTIATION	53	0.441254	1.29883	0.145791	0.283898	0.999	6363	tags=28%, list=12%, signal=32%
GO_B_CELL_ACTIVATION_INVOLVED_IN_IMMUNE_RESPONSE	74	0.43434	1.29871	0.143154	0.28391	0.999	10183	tags=32%, list=19%, signal=40%
GO_CELL_CORTEX_REGION	42	0.444027	1.29726	0.14902	0.285871	0.999	10120	tags=33%, list=19%, signal=41%
GO_REGULATION_OF_PHOSPHATASE_ACTIVITY	168	0.392131	1.29693	0.120654	0.286194	0.999	16701	tags=44%, list=31%, signal=63%
GO_DEMETHYLATION	69	0.417208	1.29674	0.140078	0.286314	0.999	12022	tags=41%, list=22%, signal=52%
GO_REGULATION_OF_CD4_POSITIVE_ALPHA_BETA_T_CELL_DIFFERENTIATION	47	0.478499	1.29659	0.190184	0.28637	0.999	17712	tags=57%, list=32%, signal=85%
GO_NEGATIVE_REGULATION_OF_RECEPTOR_SIGNALING_PATHWAY_VIA_STAT	30	0.463021	1.29638	0.146186	0.286513	0.999	22301	tags=70%, list=41%, signal=118%
GO_POSITIVE_REGULATION_OF_MYELOID_LEUKOCYTE_CYTOKINE_PRODUCTION_INVOLVED_IN_IMMUNE_RESPONSE	19	0.501652	1.29604	0.154839	0.286868	0.999	7142	tags=32%, list=13%, signal=36%
GO_POSITIVE_REGULATION_OF_INTERFERON_ALPHA_PRODUCTION	20	0.509155	1.29601	0.186508	0.286734	0.999	7636	tags=35%, list=14%, signal=41%
GO_POSITIVE_REGULATION_OF_DNA_BINDING_TRANSCRIPTION_FACTOR_ACTIVITY	265	0.399688	1.296	0.129436	0.286561	0.999	15947	tags=45%, list=29%, signal=64%
GO_RRNA_MODIFICATION	36	0.493064	1.29569	0.200397	0.286852	0.999	15382	tags=53%, list=28%, signal=73%
GO_VESICLE_DOCKING_INVOLVED_IN_EXOCYTOSIS	44	0.459667	1.29566	0.185859	0.286719	0.999	11398	tags=32%, list=21%, signal=40%
GO_WIDE_PORE_CHANNEL_ACTIVITY	30	0.46385	1.29561	0.116564	0.286605	0.999	13503	tags=43%, list=25%, signal=58%
GO_AGGRESOME	38	0.449869	1.29558	0.14959	0.286493	0.999	15158	tags=47%, list=28%, signal=66%
GO_VESICLE_CARGO_LOADING	26	0.510425	1.29537	0.17357	0.286646	0.999	12724	tags=50%, list=23%, signal=65%
GO_PRODUCTION_OF_SMALL_RNA_INVOLVED_IN_GENE_SILENCING_BY_RNA	51	0.474614	1.29525	0.201613	0.286634	0.999	9708	tags=33%, list=18%, signal=40%
GO_CELLULAR_RESPONSE_TO_PROSTAGLANDIN_E_STIMULUS	16	0.531515	1.29512	0.15735	0.286645	0.999	12539	tags=50%, list=23%, signal=65%
GO_NOTCH_SIGNALING_PATHWAY	187	0.395285	1.29493	0.109937	0.286755	0.999	15079	tags=44%, list=28%, signal=61%
GO_STRUCTURAL_CONSTITUENT_OF_CYTOSKELETON	101	0.401068	1.29488	0.11691	0.286645	0.999	6697	tags=25%, list=12%, signal=28%
GO_NEGATIVE_REGULATION_OF_CELL_SUBSTRATE_ADHESION	61	0.461334	1.29443	0.157464	0.287162	0.999	15756	tags=56%, list=29%, signal=78%
GO_HISTONE_H4_ACETYLATION	70	0.463082	1.29432	0.167347	0.287136	0.999	5459	tags=23%, list=10%, signal=25%
GO_PROTEIN_TYROSINE_PHOSPHATASE_ACTIVITY	99	0.414886	1.29431	0.14375	0.286975	0.999	11119	tags=34%, list=20%, signal=43%
GO_GLIOGENESIS	302	0.373628	1.29415	0.106339	0.287059	0.999	15856	tags=41%, list=29%, signal=58%
GO_POSITIVE_REGULATION_OF_PEPTIDASE_ACTIVITY	187	0.401232	1.29411	0.131799	0.286952	0.999	11650	tags=38%, list=21%, signal=48%
GO_REGULATION_OF_DEPHOSPHORYLATION	202	0.39571	1.29405	0.12963	0.286868	0.999	12583	tags=35%, list=23%, signal=45%
GO_CELL_SURFACE_RECEPTOR_SIGNALING_PATHWAY_INVOLVED_IN_HEART_DEVELOPMENT	31	0.477163	1.29395	0.148454	0.286863	0.999	15757	tags=52%, list=29%, signal=72%
GO_INTERLEUKIN_2_PRODUCTION	54	0.488991	1.29387	0.203704	0.286807	0.999	8746	tags=35%, list=16%, signal=42%
GO_URETER_DEVELOPMENT	18	0.501714	1.29285	0.138889	0.288204	0.999	14382	tags=50%, list=26%, signal=68%
GO_REPRESSING_TRANSCRIPTION_FACTOR_BINDING	72	0.437759	1.29282	0.168357	0.288072	0.999	11141	tags=38%, list=20%, signal=47%
GO_TUMOR_NECROSIS_FACTOR_RECEPTOR_BINDING	30	0.481369	1.29228	0.154902	0.288726	0.999	12901	tags=43%, list=24%, signal=57%
GO_EPHRIN_RECEPTOR_BINDING	27	0.485613	1.29193	0.169772	0.28907	0.999	16383	tags=56%, list=30%, signal=79%
GO_NEGATIVE_REGULATION_OF_TISSUE_REMODELING	22	0.509274	1.29143	0.163482	0.289615	0.999	12604	tags=55%, list=23%, signal=71%
GO_SINGLE_FERTILIZATION	153	0.369446	1.29107	0.0707071	0.290028	0.999	16360	tags=45%, list=30%, signal=64%
GO_PHOSPHATASE_REGULATOR_ACTIVITY	96	0.424299	1.28996	0.155102	0.291557	0.999	16701	tags=50%, list=31%, signal=72%
GO_TOR_SIGNALING	113	0.432038	1.28931	0.171429	0.29233	0.999	14504	tags=42%, list=27%, signal=57%
GO_KIDNEY_MESENCHYME_DEVELOPMENT	19	0.540084	1.28904	0.155789	0.292579	0.999	13876	tags=58%, list=25%, signal=78%
GO_HISTONE_H3_DEACETYLATION	20	0.501824	1.28876	0.17562	0.292885	0.999	4320	tags=25%, list=8%, signal=27%
GO_FERTILIZATION	184	0.360896	1.28823	0.0607287	0.29352	0.999	15590	tags=42%, list=29%, signal=58%
GO_DOPAMINERGIC_NEURON_DIFFERENTIATION	36	0.463152	1.28813	0.135983	0.293494	0.999	14986	tags=56%, list=27%, signal=76%
GO_BLOC_COMPLEX	19	0.514457	1.28812	0.222672	0.293327	0.999	5887	tags=32%, list=11%, signal=35%
GO_ACTIVATION_OF_PROTEIN_KINASE_ACTIVITY	323	0.383113	1.28789	0.128898	0.293491	0.999	12925	tags=36%, list=24%, signal=46%
GO_CELLULAR_RESPONSE_TO_HYDROGEN_PEROXIDE	91	0.398691	1.28772	0.138716	0.293563	0.999	12439	tags=37%, list=23%, signal=48%
GO_NEGATIVE_REGULATION_OF_PROTEIN_SERINE_THREONINE_KINASE_ACTIVITY	136	0.38921	1.2875	0.137374	0.293741	0.999	12769	tags=35%, list=23%, signal=46%
GO_MEMBRANE_COAT	91	0.450025	1.28747	0.180328	0.293596	0.999	12894	tags=38%, list=24%, signal=50%
GO_MICROTUBULE_BASED_TRANSPORT	185	0.398744	1.2874	0.152047	0.293503	0.999	9939	tags=30%, list=18%, signal=37%
GO_RESPONSE_TO_LEAD_ION	23	0.473641	1.28731	0.145315	0.293464	0.999	10768	tags=39%, list=20%, signal=49%
GO_POSITIVE_REGULATION_OF_DEPHOSPHORYLATION	57	0.428327	1.28567	0.160164	0.295973	0.999	5292	tags=28%, list=10%, signal=31%
GO_R_SMAD_BINDING	23	0.499177	1.28558	0.164436	0.295956	0.999	11518	tags=43%, list=21%, signal=55%
GO_REGULATION_OF_RESPONSE_TO_BIOTIC_STIMULUS	396	0.408581	1.28552	0.146138	0.295849	0.999	17921	tags=51%, list=33%, signal=76%
GO_REGULATION_OF_TRANSLATION_IN_RESPONSE_TO_STRESS	20	0.544299	1.28539	0.218182	0.295881	0.999	11388	tags=35%, list=21%, signal=44%
GO_POSITIVE_REGULATION_OF_VASCULAR_ENDOTHELIAL_CELL_PROLIFERATION	23	0.463461	1.28528	0.136095	0.295849	0.999	15367	tags=48%, list=28%, signal=67%
GO_NURD_COMPLEX	15	0.548821	1.28523	0.214575	0.295751	0.999	12100	tags=53%, list=22%, signal=68%
GO_EYE_MORPHOGENESIS	154	0.381638	1.2851	0.115854	0.295763	0.999	15088	tags=46%, list=28%, signal=64%
GO_CD4_POSITIVE_ALPHA_BETA_T_CELL_CYTOKINE_PRODUCTION	23	0.49878	1.28509	0.13	0.29559	0.999	16723	tags=57%, list=31%, signal=81%
GO_FOREBRAIN_DEVELOPMENT	384	0.373676	1.28494	0.118952	0.29566	0.999	15817	tags=42%, list=29%, signal=58%
GO_CARBOHYDRATE_CATABOLIC_PROCESS	194	0.39759	1.28466	0.131417	0.295894	0.999	8972	tags=31%, list=16%, signal=37%
GO_NEURON_FATE_COMMITMENT	66	0.44946	1.28454	0.159836	0.295912	0.999	15440	tags=47%, list=28%, signal=65%
GO_POSITIVE_REGULATION_OF_OXIDOREDUCTASE_ACTIVITY	54	0.405803	1.28435	0.0987395	0.29603	0.999	14322	tags=44%, list=26%, signal=60%
GO_DISORDERED_DOMAIN_SPECIFIC_BINDING	35	0.460929	1.28428	0.174603	0.295962	0.999	14986	tags=43%, list=27%, signal=59%
GO_POSITIVE_REGULATION_OF_SMOOTHENED_SIGNALING_PATHWAY	35	0.436847	1.28409	0.157895	0.296062	0.999	7005	tags=29%, list=13%, signal=33%
GO_ASPARTIC_TYPE_PEPTIDASE_ACTIVITY	25	0.480568	1.28404	0.160156	0.295978	0.999	11728	tags=36%, list=21%, signal=46%
GO_POSITIVE_REGULATION_OF_INTRINSIC_APOPTOTIC_SIGNALING_PATHWAY	57	0.427819	1.28373	0.155462	0.296273	0.999	15196	tags=47%, list=28%, signal=66%
GO_PROTEIN_SERINE_THREONINE_KINASE_ACTIVITY	421	0.390261	1.28366	0.158317	0.296201	0.999	13404	tags=33%, list=25%, signal=44%
GO_MIDBRAIN_DEVELOPMENT	88	0.399931	1.28365	0.11336	0.296034	0.999	15293	tags=47%, list=28%, signal=65%
GO_REGULATION_OF_MONOOXYGENASE_ACTIVITY	66	0.400191	1.2831	0.120582	0.296745	0.999	14322	tags=42%, list=26%, signal=57%
GO_MITOCHONDRION_ORGANIZATION	494	0.38921	1.28295	0.162933	0.296827	1	13513	tags=38%, list=25%, signal=50%
GO_RIBONUCLEOSIDE_METABOLIC_PROCESS	69	0.395543	1.2829	0.127835	0.296711	1	11267	tags=36%, list=21%, signal=46%
GO_PHARYNGEAL_SYSTEM_DEVELOPMENT	25	0.487232	1.28286	0.130252	0.296596	1	8399	tags=32%, list=15%, signal=38%
GO_EXTRACELLULAR_MATRIX_BINDING	54	0.471924	1.28259	0.172199	0.296842	1	11921	tags=41%, list=22%, signal=52%
GO_SPINAL_CORD_PATTERNING	24	0.470907	1.28207	0.165029	0.297483	1	10069	tags=33%, list=18%, signal=41%
GO_NEGATIVE_REGULATION_OF_VIRAL_RELEASE_FROM_HOST_CELL	15	0.558225	1.28198	0.191398	0.297454	1	13377	tags=60%, list=24%, signal=79%
GO_EXTRINSIC_APOPTOTIC_SIGNALING_PATHWAY	225	0.394566	1.28195	0.140281	0.297328	1	15556	tags=45%, list=28%, signal=63%
GO_NEGATIVE_REGULATION_OF_TUMOR_NECROSIS_FACTOR_SECRETION	17	0.469838	1.28178	0.143984	0.297374	1	10100	tags=29%, list=18%, signal=36%
GO_POSITIVE_REGULATION_OF_TRANSCRIPTION_FROM_RNA_POLYMERASE_II_PROMOTER_IN_RESPONSE_TO_STRESS	23	0.485686	1.28166	0.169043	0.297362	1	15572	tags=48%, list=28%, signal=67%
GO_PEPTIDYL_TYROSINE_DEPHOSPHORYLATION	100	0.407792	1.28115	0.160494	0.297985	1	11119	tags=34%, list=20%, signal=43%
GO_CLATHRIN_COAT	45	0.464589	1.281	0.189243	0.298044	1	12894	tags=40%, list=24%, signal=52%
GO_COPII_COATED_VESICLE_CARGO_LOADING	15	0.569682	1.28055	0.20284	0.29854	1	12218	tags=53%, list=22%, signal=69%
GO_RUFFLE_MEMBRANE	91	0.420981	1.28024	0.158004	0.298863	1	15293	tags=47%, list=28%, signal=66%
GO_PHOSPHATASE_COMPLEX	49	0.461963	1.2794	0.175869	0.299982	1	19984	tags=61%, list=37%, signal=96%
GO_REGULATION_OF_CHOLESTEROL_METABOLIC_PROCESS	65	0.446535	1.27921	0.192308	0.30011	1	15777	tags=52%, list=29%, signal=73%
GO_METANEPHROS_MORPHOGENESIS	33	0.461441	1.27907	0.118143	0.300141	1	10466	tags=39%, list=19%, signal=49%
GO_MITOCHONDRIAL_PROTEIN_COMPLEX	226	0.473305	1.27861	0.200855	0.300666	1	13043	tags=46%, list=24%, signal=61%
GO_BRANCHING_INVOLVED_IN_BLOOD_VESSEL_MORPHOGENESIS	36	0.473724	1.27845	0.158824	0.300733	1	14986	tags=50%, list=27%, signal=69%
GO_CELL_PROLIFERATION_IN_FOREBRAIN	28	0.466221	1.27836	0.158763	0.30071	1	7821	tags=29%, list=14%, signal=33%
GO_VIRION_ASSEMBLY	40	0.488592	1.27835	0.210417	0.300533	1	15569	tags=55%, list=28%, signal=77%
GO_NEGATIVE_REGULATION_OF_STEM_CELL_DIFFERENTIATION	20	0.491491	1.27701	0.173116	0.302488	1	20039	tags=70%, list=37%, signal=110%
GO_CYTOPLASMIC_REGION	243	0.376235	1.27601	0.131048	0.303831	1	10305	tags=29%, list=19%, signal=36%
GO_RESPONSE_TO_CADMIUM_ION	63	0.423133	1.27581	0.148454	0.303956	1	13663	tags=43%, list=25%, signal=57%
GO_EXOGENOUS_PROTEIN_BINDING	71	0.424203	1.27569	0.139394	0.303975	1	12434	tags=35%, list=23%, signal=46%
GO_SMALL_GTPASE_MEDIATED_SIGNAL_TRANSDUCTION	495	0.381395	1.2752	0.160569	0.304581	1	13249	tags=35%, list=24%, signal=46%
GO_REGULATION_OF_PROTEIN_POLYMERIZATION	216	0.393776	1.27495	0.15587	0.304768	1	12752	tags=37%, list=23%, signal=48%
GO_UDP_N_ACETYLGLUCOSAMINE_METABOLIC_PROCESS	16	0.526072	1.27425	0.180527	0.30569	1	11519	tags=56%, list=21%, signal=71%
GO_REGULATION_OF_RECEPTOR_SIGNALING_PATHWAY_VIA_STAT	145	0.394938	1.27403	0.1639	0.305839	1	11885	tags=34%, list=22%, signal=43%
GO_REGULATION_OF_TORC1_SIGNALING	31	0.486779	1.27338	0.190381	0.306651	1	13923	tags=42%, list=25%, signal=56%
GO_PROTEIN_STABILIZATION	179	0.408624	1.27336	0.176221	0.306495	1	15572	tags=44%, list=28%, signal=61%
GO_GLYCOLIPID_BINDING	25	0.461848	1.27235	0.159533	0.307911	1	10382	tags=36%, list=19%, signal=44%
GO_REGULATION_OF_PROTEASOMAL_PROTEIN_CATABOLIC_PROCESS	184	0.40827	1.27207	0.182927	0.308168	1	6236	tags=24%, list=11%, signal=27%
GO_BRANCHING_INVOLVED_IN_SALIVARY_GLAND_MORPHOGENESIS	23	0.475793	1.27187	0.172917	0.308306	1	7750	tags=30%, list=14%, signal=35%
GO_PLACENTA_DEVELOPMENT	155	0.398913	1.27061	0.141667	0.31016	1	13795	tags=41%, list=25%, signal=54%
GO_MRNA_TRANSCRIPTION	17	0.538543	1.27049	0.174274	0.310181	1	14015	tags=47%, list=26%, signal=63%
GO_TRANSFERASE_ACTIVITY_TRANSFERRING_PENTOSYL_GROUPS	44	0.429813	1.2701	0.170431	0.310609	1	12455	tags=43%, list=23%, signal=56%
GO_UBIQUITIN_DEPENDENT_PROTEIN_CATABOLIC_PROCESS_VIA_THE_MULTIVESICULAR_BODY_SORTING_PATHWAY	23	0.516486	1.26991	0.201613	0.310722	1	20335	tags=78%, list=37%, signal=125%
GO_MUSCLE_MYOSIN_COMPLEX	15	0.548525	1.26988	0.218254	0.310586	1	3210	tags=33%, list=6%, signal=35%
GO_NEGATIVE_REGULATION_OF_KIDNEY_DEVELOPMENT	17	0.503453	1.26959	0.142276	0.310842	1	20558	tags=71%, list=38%, signal=113%
GO_TRANSFORMING_GROWTH_FACTOR_BETA_RECEPTOR_BINDING	24	0.494879	1.26957	0.199195	0.310695	1	4808	tags=29%, list=9%, signal=32%
GO_NEGATIVE_REGULATION_OF_CELL_GROWTH	186	0.37169	1.26909	0.134809	0.311222	1	15756	tags=44%, list=29%, signal=62%
GO_THYMOCYTE_APOPTOTIC_PROCESS	17	0.500751	1.26877	0.181628	0.311523	1	11279	tags=47%, list=21%, signal=59%
GO_CELL_CELL_RECOGNITION	80	0.385619	1.26863	0.121086	0.311576	1	13868	tags=38%, list=25%, signal=50%
GO_CLATHRIN_COATED_PIT	71	0.424652	1.26851	0.174089	0.311569	1	12894	tags=38%, list=24%, signal=50%
GO_RHO_GTPASE_BINDING	156	0.416005	1.26819	0.167702	0.311914	1	5936	tags=24%, list=11%, signal=27%
GO_SYNCYTIUM_FORMATION	55	0.405214	1.26759	0.142857	0.312741	1	8284	tags=27%, list=15%, signal=32%
GO_REGULATION_OF_HIPPO_SIGNALING	17	0.506042	1.26742	0.187629	0.312829	1	19645	tags=59%, list=36%, signal=92%
GO_REGULATION_OF_POSTSYNAPSE_ORGANIZATION	105	0.385826	1.26671	0.132653	0.313723	1	16319	tags=45%, list=30%, signal=64%
GO_REGULATION_OF_ACTIN_FILAMENT_BUNDLE_ASSEMBLY	99	0.422725	1.26657	0.175365	0.313766	1	12583	tags=41%, list=23%, signal=54%
GO_TRNA_METHYLATION	37	0.485418	1.26655	0.231855	0.313618	1	16992	tags=51%, list=31%, signal=74%
GO_POSITIVE_REGULATION_OF_PROTEIN_LOCALIZATION_TO_MEMBRANE	123	0.406562	1.26651	0.167006	0.313497	1	15057	tags=46%, list=28%, signal=64%
GO_RESPONSE_TO_DRUG	393	0.35722	1.26643	0.105906	0.313455	1	11275	tags=33%, list=21%, signal=41%
GO_ACTOMYOSIN_STRUCTURE_ORGANIZATION	194	0.392842	1.26589	0.1643	0.31418	1	12607	tags=38%, list=23%, signal=49%
GO_POSITIVE_REGULATION_OF_ERBB_SIGNALING_PATHWAY	37	0.48079	1.26587	0.198783	0.314027	1	7089	tags=32%, list=13%, signal=37%
GO_PIGMENT_BIOSYNTHETIC_PROCESS	56	0.424514	1.26575	0.164583	0.31403	1	11001	tags=36%, list=20%, signal=45%
GO_PROTEIN_QUALITY_CONTROL_FOR_MISFOLDED_OR_INCOMPLETELY_SYNTHESIZED_PROTEINS	28	0.518074	1.26565	0.226337	0.314019	1	14984	tags=57%, list=27%, signal=79%
GO_PHOSPHOLIPID_CATABOLIC_PROCESS	49	0.40611	1.26525	0.133603	0.314482	1	9360	tags=33%, list=17%, signal=39%
GO_ACTIVATION_OF_CYSTEINE_TYPE_ENDOPEPTIDASE_ACTIVITY	15	0.535231	1.26452	0.21118	0.315496	1	16778	tags=60%, list=31%, signal=87%
GO_STRESS_GRANULE_ASSEMBLY	23	0.521774	1.26446	0.229645	0.315412	1	8318	tags=43%, list=15%, signal=51%
GO_ORGANELLE_INNER_MEMBRANE	484	0.39595	1.2643	0.190965	0.315491	1	14293	tags=42%, list=26%, signal=56%
GO_CARDIAC_MUSCLE_TISSUE_DEVELOPMENT	223	0.372366	1.26425	0.129482	0.315384	1	15312	tags=39%, list=28%, signal=54%
GO_CELLULAR_RESPONSE_TO_VITAMIN	32	0.464878	1.26415	0.164609	0.315344	1	14225	tags=50%, list=26%, signal=68%
GO_RNA_BINDING_INVOLVED_IN_POSTTRANSCRIPTIONAL_GENE_SILENCING	211	0.303054	1.26338	0.148515	0.316333	1	18749	tags=27%, list=34%, signal=42%
GO_NEGATIVE_REGULATION_OF_CELL_MORPHOGENESIS_INVOLVED_IN_DIFFERENTIATION	96	0.398485	1.26276	0.135135	0.317146	1	15712	tags=46%, list=29%, signal=64%
GO_PROTEIN_PHOSPHATASE_BINDING	147	0.397254	1.2625	0.176842	0.317361	1	16115	tags=44%, list=29%, signal=62%
GO_ENTERIC_NERVOUS_SYSTEM_DEVELOPMENT	15	0.519158	1.26239	0.160643	0.317331	1	14382	tags=53%, list=26%, signal=72%
GO_ATRIAL_SEPTUM_DEVELOPMENT	21	0.463761	1.26235	0.152918	0.317216	1	15757	tags=52%, list=29%, signal=74%
GO_PRE_MRNA_5_SPLICE_SITE_BINDING	18	0.476343	1.26234	0.184891	0.317047	1	16127	tags=44%, list=30%, signal=63%
GO_HYDROLASE_ACTIVITY_ACTING_ON_CARBON_NITROGEN_BUT_NOT_PEPTIDE_BONDS	119	0.374997	1.26227	0.0994036	0.316981	1	8858	tags=27%, list=16%, signal=32%
GO_PURINE_NUCLEOSIDE_TRIPHOSPHATE_METABOLIC_PROCESS	62	0.404076	1.26196	0.165272	0.317275	1	8202	tags=32%, list=15%, signal=38%
GO_NEGATIVE_REGULATION_OF_AXON_EXTENSION	43	0.410262	1.26186	0.133197	0.317255	1	16319	tags=49%, list=30%, signal=70%
GO_RIBOSE_PHOSPHATE_BIOSYNTHETIC_PROCESS	163	0.382905	1.26161	0.158317	0.317464	1	11189	tags=36%, list=20%, signal=45%
GO_NEGATIVE_REGULATION_OF_CELL_CYCLE_ARREST	21	0.440228	1.26148	0.146293	0.317502	1	10768	tags=43%, list=20%, signal=53%
GO_NADPLUS_KINASE_ACTIVITY	17	0.517898	1.26129	0.194389	0.317607	1	6312	tags=29%, list=12%, signal=33%
GO_NEGATIVE_REGULATION_OF_PROTEIN_CATABOLIC_PROCESS	128	0.392001	1.26088	0.152083	0.31809	1	16173	tags=45%, list=30%, signal=63%
GO_ACYLGLYCEROL_O_ACYLTRANSFERASE_ACTIVITY	22	0.443566	1.26085	0.160569	0.31797	1	10875	tags=36%, list=20%, signal=45%
GO_UROGENITAL_SYSTEM_DEVELOPMENT	328	0.36784	1.26076	0.146045	0.317929	1	15040	tags=42%, list=28%, signal=58%
GO_NEGATIVE_REGULATION_OF_TRANSFERASE_ACTIVITY	275	0.380253	1.25971	0.185185	0.31932	1	10431	tags=31%, list=19%, signal=38%
GO_MITOCHONDRIAL_CALCIUM_ION_TRANSMEMBRANE_TRANSPORT	23	0.511416	1.25952	0.200401	0.319483	1	17425	tags=61%, list=32%, signal=89%
GO_BLASTODERM_SEGMENTATION	19	0.478623	1.25936	0.181287	0.319538	1	10098	tags=37%, list=18%, signal=45%
GO_POSITIVE_REGULATION_OF_MUSCLE_TISSUE_DEVELOPMENT	80	0.390571	1.25912	0.119919	0.319746	1	15298	tags=45%, list=28%, signal=62%
GO_REGULATION_OF_HEMOPOIESIS	462	0.382721	1.25903	0.16701	0.319695	1	17815	tags=49%, list=33%, signal=73%
GO_ATP_DEPENDENT_MICROTUBULE_MOTOR_ACTIVITY_MINUS_END_DIRECTED	18	0.46412	1.259	0.172065	0.31956	1	8540	tags=39%, list=16%, signal=46%
GO_POSITIVE_REGULATION_OF_PROTEIN_SERINE_THREONINE_KINASE_ACTIVITY	336	0.367154	1.25865	0.140206	0.319957	1	10280	tags=28%, list=19%, signal=34%
GO_MITOGEN_ACTIVATED_PROTEIN_KINASE_BINDING	32	0.475607	1.25862	0.207188	0.319831	1	10331	tags=44%, list=19%, signal=54%
GO_SALIVARY_GLAND_DEVELOPMENT	39	0.430439	1.25853	0.181818	0.31976	1	12339	tags=38%, list=23%, signal=50%
GO_RNA_DESTABILIZATION	34	0.482549	1.25846	0.218814	0.319708	1	11751	tags=44%, list=22%, signal=56%
GO_GOLGI_VESICLE_BUDDING	80	0.457084	1.25831	0.205339	0.319769	1	20330	tags=64%, list=37%, signal=101%
GO_NEGATIVE_REGULATION_OF_PROTEASOMAL_UBIQUITIN_DEPENDENT_PROTEIN_CATABOLIC_PROCESS	34	0.441899	1.25814	0.188	0.319865	1	7904	tags=32%, list=14%, signal=38%
GO_RESPONSE_TO_HYDROGEN_PEROXIDE	135	0.394094	1.25814	0.17623	0.319682	1	14896	tags=43%, list=27%, signal=59%
GO_INTRAMOLECULAR_TRANSFERASE_ACTIVITY	25	0.501074	1.2581	0.192229	0.319577	1	6778	tags=36%, list=12%, signal=41%
GO_MYELIN_ASSEMBLY	21	0.485432	1.25808	0.189409	0.319433	1	4509	tags=29%, list=8%, signal=31%
GO_NOSE_DEVELOPMENT	15	0.512887	1.25769	0.165049	0.319831	1	13750	tags=53%, list=25%, signal=71%
GO_REGULATION_OF_ERBB_SIGNALING_PATHWAY	92	0.429437	1.25751	0.20625	0.319956	1	12624	tags=42%, list=23%, signal=55%
GO_MISFOLDED_PROTEIN_BINDING	27	0.475793	1.2575	0.196787	0.319787	1	8881	tags=44%, list=16%, signal=53%
GO_PROTEIN_EXIT_FROM_ENDOPLASMIC_RETICULUM	45	0.449653	1.25727	0.177778	0.320005	1	18196	tags=64%, list=33%, signal=97%
GO_NERVE_DEVELOPMENT	79	0.403341	1.25625	0.129363	0.321508	1	15671	tags=44%, list=29%, signal=62%
GO_CELLULAR_RESPONSE_TO_ATP	18	0.4869	1.25623	0.185567	0.321358	1	13986	tags=39%, list=26%, signal=52%
GO_CELL_GROWTH	469	0.366869	1.25622	0.136646	0.32119	1	16076	tags=42%, list=29%, signal=59%
GO_GLAND_MORPHOGENESIS	124	0.389094	1.25582	0.16	0.321662	1	14373	tags=40%, list=26%, signal=55%
GO_PROTEIN_KINASE_C_ACTIVITY	16	0.484512	1.25573	0.169697	0.32163	1	8136	tags=31%, list=15%, signal=37%
GO_POSTSYNAPSE_ORGANIZATION	171	0.376119	1.25529	0.135307	0.322158	1	16319	tags=44%, list=30%, signal=62%
GO_FILOPODIUM_MEMBRANE	18	0.486076	1.25516	0.149897	0.322202	1	10072	tags=39%, list=18%, signal=48%
GO_SPROUTING_ANGIOGENESIS	169	0.385698	1.2551	0.161224	0.322113	1	18306	tags=45%, list=33%, signal=67%
GO_REGULATION_OF_DNA_BINDING_TRANSCRIPTION_FACTOR_ACTIVITY	439	0.37184	1.25499	0.160752	0.322112	1	13450	tags=37%, list=25%, signal=49%
GO_POSITIVE_REGULATION_OF_NEUROTRANSMITTER_SECRETION	23	0.434958	1.25495	0.151093	0.321989	1	16319	tags=52%, list=30%, signal=74%
GO_SKELETAL_SYSTEM_DEVELOPMENT	498	0.361199	1.25492	0.150905	0.32188	1	13137	tags=35%, list=24%, signal=46%
GO_REGULATION_OF_RAS_PROTEIN_SIGNAL_TRANSDUCTION	187	0.382072	1.25484	0.197183	0.321812	1	11332	tags=34%, list=21%, signal=42%
GO_L_AMINO_ACID_TRANSMEMBRANE_TRANSPORTER_ACTIVITY	57	0.410569	1.25362	0.142558	0.32358	1	10823	tags=32%, list=20%, signal=39%
GO_DEPHOSPHORYLATION	458	0.378419	1.25318	0.170833	0.324059	1	12583	tags=34%, list=23%, signal=44%
GO_HISTONE_DEACETYLASE_COMPLEX	75	0.43564	1.25301	0.200795	0.324153	1	7305	tags=28%, list=13%, signal=32%
GO_VENTRAL_SPINAL_CORD_DEVELOPMENT	49	0.423729	1.25283	0.158954	0.324249	1	14649	tags=45%, list=27%, signal=61%
GO_RESPONSE_TO_ENDOPLASMIC_RETICULUM_STRESS	281	0.403003	1.25265	0.189979	0.324367	1	15196	tags=43%, list=28%, signal=60%
GO_RESPONSE_TO_REACTIVE_OXYGEN_SPECIES	221	0.368302	1.25259	0.164634	0.324288	1	14896	tags=38%, list=27%, signal=52%
GO_PROTEIN_TYROSINE_SERINE_THREONINE_PHOSPHATASE_ACTIVITY	45	0.422029	1.25175	0.181087	0.325476	1	10941	tags=40%, list=20%, signal=50%
GO_DIOL_BIOSYNTHETIC_PROCESS	22	0.497399	1.25161	0.205567	0.325498	1	6312	tags=32%, list=12%, signal=36%
GO_NBAF_COMPLEX	15	0.538721	1.25156	0.221774	0.325403	1	6773	tags=40%, list=12%, signal=46%
GO_CELL_MIGRATION_INVOLVED_IN_GASTRULATION	15	0.524649	1.25144	0.213018	0.325403	1	14220	tags=47%, list=26%, signal=63%
GO_PROTEIN_MATURATION	277	0.374839	1.25055	0.159919	0.326589	1	15397	tags=43%, list=28%, signal=59%
GO_PROTEIN_TRANSMEMBRANE_IMPORT_INTO_INTRACELLULAR_ORGANELLE	35	0.47842	1.25043	0.212121	0.326609	1	9857	tags=40%, list=18%, signal=49%
GO_MITOCHONDRIAL_TRANSMEMBRANE_TRANSPORT	79	0.425198	1.2504	0.211268	0.326469	1	9756	tags=37%, list=18%, signal=45%
GO_REGULATION_OF_KIDNEY_DEVELOPMENT	56	0.423657	1.25037	0.159751	0.326334	1	14986	tags=46%, list=27%, signal=64%
GO_PHOSPHATASE_BINDING	192	0.385855	1.25018	0.199584	0.326495	1	11277	tags=34%, list=21%, signal=43%
GO_CELLULAR_METABOLIC_COMPOUND_SALVAGE	32	0.438672	1.25016	0.178279	0.326346	1	10220	tags=47%, list=19%, signal=58%
GO_PROTEASE_BINDING	133	0.407172	1.25005	0.177686	0.326354	1	14861	tags=47%, list=27%, signal=65%
GO_NON_MEMBRANE_SPANNING_PROTEIN_TYROSINE_KINASE_ACTIVITY	46	0.460637	1.24995	0.237219	0.326353	1	11514	tags=33%, list=21%, signal=41%
GO_MOTOR_NEURON_AXON_GUIDANCE	31	0.448683	1.24966	0.165631	0.326626	1	16417	tags=58%, list=30%, signal=83%
GO_REGULATION_OF_STEROID_BIOSYNTHETIC_PROCESS	98	0.405573	1.24948	0.19883	0.326769	1	15777	tags=52%, list=29%, signal=73%
GO_CELLULAR_RESPONSE_TO_LEPTIN_STIMULUS	19	0.443405	1.24795	0.171937	0.329093	1	972	tags=16%, list=2%, signal=16%
GO_ENDOCRINE_SYSTEM_DEVELOPMENT	125	0.391409	1.24783	0.137577	0.329091	1	13324	tags=40%, list=24%, signal=53%
GO_MONONUCLEAR_CELL_DIFFERENTIATION	38	0.478578	1.24739	0.234043	0.32959	1	8597	tags=34%, list=16%, signal=41%
GO_SPHINGOLIPID_BINDING	24	0.468732	1.24724	0.207031	0.329677	1	12858	tags=42%, list=24%, signal=54%
GO_DEVELOPMENTAL_INDUCTION	36	0.44012	1.24722	0.168399	0.329542	1	15079	tags=53%, list=28%, signal=73%
GO_ACTIN_CYTOSKELETON	486	0.374101	1.24709	0.173554	0.329573	1	16076	tags=44%, list=29%, signal=62%
GO_HYDROLASE_ACTIVITY_HYDROLYZING_N_GLYCOSYL_COMPOUNDS	34	0.43483	1.2468	0.185714	0.329845	1	2022	tags=15%, list=4%, signal=15%
GO_CYTOPLASMIC_PATTERN_RECOGNITION_RECEPTOR_SIGNALING_PATHWAY	63	0.4345	1.24621	0.205231	0.330616	1	15122	tags=52%, list=28%, signal=72%
GO_ENTRY_INTO_HOST	143	0.407921	1.24615	0.181087	0.330548	1	12434	tags=40%, list=23%, signal=51%
GO_LIGASE_ACTIVITY	125	0.416186	1.24614	0.20404	0.330376	1	13918	tags=40%, list=25%, signal=54%
GO_NEGATIVE_REGULATION_OF_VASCULATURE_DEVELOPMENT	172	0.358091	1.246	0.150101	0.330446	1	18949	tags=43%, list=35%, signal=66%
GO_HISTONE_METHYLTRANSFERASE_ACTIVITY_H3_K4_SPECIFIC	17	0.543696	1.24596	0.215139	0.330322	1	17779	tags=71%, list=33%, signal=105%
GO_PHOSPHATASE_ACTIVITY	252	0.382017	1.24567	0.186335	0.330572	1	18069	tags=49%, list=33%, signal=73%
GO_AMYLOID_FIBRIL_FORMATION	18	0.472178	1.24564	0.203629	0.330421	1	3944	tags=22%, list=7%, signal=24%
GO_NEGATIVE_REGULATION_OF_PHOSPHORYLATION	452	0.364741	1.24496	0.162218	0.331303	1	12565	tags=35%, list=23%, signal=45%
GO_O_ACYLTRANSFERASE_ACTIVITY	47	0.393612	1.24495	0.15735	0.331136	1	9064	tags=36%, list=17%, signal=43%
GO_NEGATIVE_REGULATION_OF_DENDRITE_DEVELOPMENT	28	0.471137	1.24475	0.208333	0.33126	1	7670	tags=32%, list=14%, signal=37%
GO_AMYLOID_BETA_METABOLIC_PROCESS	51	0.41018	1.24466	0.184314	0.331216	1	11141	tags=39%, list=20%, signal=49%
GO_NEGATIVE_REGULATION_OF_TYROSINE_PHOSPHORYLATION_OF_STAT_PROTEIN	15	0.52535	1.24431	0.231707	0.331641	1	22046	tags=73%, list=40%, signal=123%
GO_NEGATIVE_REGULATION_OF_LYMPHOCYTE_DIFFERENTIATION	53	0.416535	1.24368	0.181818	0.332538	1	14152	tags=43%, list=26%, signal=59%
GO_CELLULAR_RESPONSE_TO_FATTY_ACID	55	0.399819	1.24326	0.156379	0.333092	1	15685	tags=47%, list=29%, signal=66%
GO_RESPONSE_TO_ESTROGEN	75	0.38152	1.24295	0.150301	0.333415	1	16263	tags=49%, list=30%, signal=70%
GO_PROTEIN_O_LINKED_MANNOSYLATION	15	0.542801	1.24285	0.213389	0.333392	1	6417	tags=47%, list=12%, signal=53%
GO_REGULATION_OF_RELEASE_OF_CYTOCHROME_C_FROM_MITOCHONDRIA	47	0.396755	1.24272	0.136735	0.333423	1	12718	tags=43%, list=23%, signal=55%
GO_CYTOSKELETAL_ANCHOR_ACTIVITY	22	0.446132	1.24266	0.168986	0.333336	1	10032	tags=41%, list=18%, signal=50%
GO_ACROSOMAL_VESICLE	111	0.347801	1.24256	0.107071	0.33333	1	14599	tags=40%, list=27%, signal=54%
GO_NEUROEPITHELIAL_CELL_DIFFERENTIATION	54	0.391213	1.2425	0.138493	0.33324	1	11131	tags=41%, list=20%, signal=51%
GO_REGULATION_OF_PROTEIN_STABILITY	284	0.39052	1.2425	0.208247	0.333061	1	15572	tags=41%, list=28%, signal=57%
GO_PHOTOPERIODISM	32	0.444925	1.24198	0.211694	0.33373	1	10480	tags=34%, list=19%, signal=43%
GO_SUMO_TRANSFERASE_ACTIVITY	19	0.492796	1.24157	0.223819	0.334203	1	8161	tags=32%, list=15%, signal=37%
GO_RENAL_TUBULE_DEVELOPMENT	95	0.39567	1.2415	0.189796	0.334138	1	14986	tags=47%, list=27%, signal=65%
GO_MIDBRAIN_DOPAMINERGIC_NEURON_DIFFERENTIATION	17	0.503763	1.24148	0.197479	0.333975	1	14986	tags=59%, list=27%, signal=81%
GO_GASTRULATION_WITH_MOUTH_FORMING_SECOND	26	0.448455	1.24129	0.18146	0.334087	1	13082	tags=38%, list=24%, signal=51%
GO_MEGAKARYOCYTE_DIFFERENTIATION	70	0.408442	1.241	0.197183	0.334371	1	15521	tags=47%, list=28%, signal=66%
GO_CANONICAL_WNT_SIGNALING_PATHWAY	327	0.375374	1.24045	0.202783	0.335085	1	13930	tags=37%, list=25%, signal=49%
GO_REGULATION_OF_PROTEIN_ACETYLATION	74	0.42081	1.2402	0.191753	0.335319	1	4757	tags=22%, list=9%, signal=24%
GO_NEGATIVE_REGULATION_OF_RECEPTOR_INTERNALIZATION	15	0.491452	1.24003	0.200828	0.335417	1	15418	tags=53%, list=28%, signal=74%
GO_ESTABLISHMENT_OF_PLANAR_POLARITY_INVOLVED_IN_NEURAL_TUBE_CLOSURE	15	0.548491	1.24002	0.226141	0.335255	1	13844	tags=53%, list=25%, signal=71%
GO_CYTOKINE_RECEPTOR_BINDING	260	0.40382	1.23989	0.211382	0.335258	1	11568	tags=35%, list=21%, signal=45%
GO_PROLINE_RICH_REGION_BINDING	17	0.497661	1.23919	0.215768	0.336229	1	4478	tags=35%, list=8%, signal=38%
GO_NEGATIVE_REGULATION_OF_CELLULAR_CATABOLIC_PROCESS	245	0.376711	1.23844	0.20122	0.337277	1	15758	tags=43%, list=29%, signal=60%
GO_INTRACILIARY_TRANSPORT	52	0.441972	1.23841	0.213861	0.337143	1	9779	tags=33%, list=18%, signal=40%
GO_REGULATION_OF_MUSCLE_ORGAN_DEVELOPMENT	151	0.363321	1.23839	0.152	0.336985	1	15615	tags=40%, list=29%, signal=55%
GO_POLYUBIQUITIN_MODIFICATION_DEPENDENT_PROTEIN_BINDING	44	0.458577	1.23822	0.235772	0.337063	1	11155	tags=39%, list=20%, signal=49%
GO_POSITIVE_REGULATION_OF_RESPONSE_TO_CYTOKINE_STIMULUS	56	0.445173	1.23811	0.218107	0.33707	1	17638	tags=54%, list=32%, signal=79%
GO_POSITIVE_REGULATION_OF_GLIAL_CELL_DIFFERENTIATION	43	0.424587	1.23776	0.179167	0.337463	1	14829	tags=42%, list=27%, signal=57%
GO_NEGATIVE_REGULATION_OF_GENE_SILENCING	26	0.471449	1.23737	0.157464	0.337917	1	13663	tags=38%, list=25%, signal=51%
GO_NUCLEAR_RECEPTOR_TRANSCRIPTION_COACTIVATOR_ACTIVITY	54	0.449349	1.23721	0.234216	0.338	1	12107	tags=43%, list=22%, signal=55%
GO_ACTIN_POLYMERIZATION_OR_DEPOLYMERIZATION	206	0.394464	1.23719	0.208247	0.337845	1	13052	tags=36%, list=24%, signal=47%
GO_FEMALE_SEX_DIFFERENTIATION	119	0.369736	1.23717	0.144628	0.337684	1	10811	tags=35%, list=20%, signal=44%
GO_INTRINSIC_APOPTOTIC_SIGNALING_PATHWAY_IN_RESPONSE_TO_ENDOPLASMIC_RETICULUM_STRESS	59	0.411802	1.23672	0.182573	0.338213	1	10480	tags=34%, list=19%, signal=42%
GO_REGULATION_OF_EXTRACELLULAR_MATRIX_DISASSEMBLY	15	0.488946	1.2365	0.187755	0.338399	1	9708	tags=40%, list=18%, signal=49%
GO_POSITIVE_REGULATION_OF_VASCULAR_ASSOCIATED_SMOOTH_MUSCLE_CELL_PROLIFERATION	46	0.4043	1.23595	0.188119	0.339108	1	13663	tags=37%, list=25%, signal=49%
GO_CEREBELLAR_PURKINJE_CELL_LAYER_DEVELOPMENT	25	0.469512	1.23573	0.227557	0.339299	1	8338	tags=28%, list=15%, signal=33%
GO_PLASMA_MEMBRANE_BOUNDED_CELL_PROJECTION_CYTOPLASM	200	0.365679	1.2357	0.176707	0.339171	1	9805	tags=28%, list=18%, signal=34%
GO_NEGATIVE_REGULATION_OF_TRANSCRIPTION_REGULATORY_REGION_DNA_BINDING	21	0.455298	1.23539	0.189516	0.339505	1	15432	tags=43%, list=28%, signal=60%
GO_ENGULFMENT_OF_APOPTOTIC_CELL	17	0.45851	1.23524	0.172414	0.339552	1	16417	tags=59%, list=30%, signal=84%
GO_ORGANELLE_TRANSPORT_ALONG_MICROTUBULE	82	0.431575	1.23516	0.23506	0.339496	1	10419	tags=34%, list=19%, signal=42%
GO_NEGATIVE_REGULATION_OF_CELL_MIGRATION_INVOLVED_IN_SPROUTING_ANGIOGENESIS	40	0.40115	1.23512	0.170168	0.339393	1	18641	tags=48%, list=34%, signal=72%
GO_PROTEIN_PHOSPHATASE_TYPE_1_COMPLEX	15	0.501341	1.23489	0.22541	0.339585	1	3849	tags=20%, list=7%, signal=22%
GO_PULMONARY_VALVE_MORPHOGENESIS	17	0.50956	1.23489	0.234818	0.339406	1	21193	tags=71%, list=39%, signal=115%
GO_REGULATION_OF_NIK_NF_KAPPAB_SIGNALING	111	0.392715	1.23473	0.181263	0.339473	1	13702	tags=40%, list=25%, signal=53%
GO_NEURAL_CREST_CELL_MIGRATION	56	0.40795	1.23446	0.169734	0.339689	1	13386	tags=43%, list=24%, signal=57%
GO_LIPID_PHOSPHORYLATION	70	0.429094	1.23437	0.223108	0.339656	1	10922	tags=36%, list=20%, signal=45%
GO_CELL_MIGRATION_IN_HINDBRAIN	15	0.493019	1.23356	0.203252	0.340802	1	11885	tags=47%, list=22%, signal=60%
GO_POSITIVE_REGULATION_OF_MORPHOGENESIS_OF_AN_EPITHELIUM	36	0.41213	1.23343	0.148374	0.340825	1	14986	tags=47%, list=27%, signal=65%
GO_NEGATIVE_REGULATION_OF_GLIAL_CELL_DIFFERENTIATION	28	0.422812	1.23292	0.139293	0.34149	1	20095	tags=61%, list=37%, signal=96%
GO_POSITIVE_REGULATION_OF_CREB_TRANSCRIPTION_FACTOR_ACTIVITY	19	0.479972	1.23278	0.198397	0.341518	1	14169	tags=42%, list=26%, signal=57%
GO_REGION_OF_CYTOSOL	25	0.466865	1.23278	0.193347	0.341339	1	18521	tags=64%, list=34%, signal=97%
GO_NEGATIVE_REGULATION_OF_CATABOLIC_PROCESS	301	0.371414	1.23227	0.191358	0.341994	1	15758	tags=43%, list=29%, signal=60%
GO_MODULATION_OF_PROCESS_OF_OTHER_ORGANISM	112	0.390506	1.23215	0.191753	0.342003	1	11751	tags=36%, list=22%, signal=45%
GO_POSITIVE_REGULATION_OF_MRNA_CATABOLIC_PROCESS	49	0.463503	1.23143	0.247423	0.343043	1	2431	tags=22%, list=4%, signal=23%
GO_POSITIVE_REGULATION_OF_INTERLEUKIN_17_PRODUCTION	18	0.540742	1.23109	0.227848	0.343397	1	9708	tags=44%, list=18%, signal=54%
GO_POSITIVE_REGULATION_BY_HOST_OF_VIRAL_TRANSCRIPTION	17	0.52893	1.2308	0.233129	0.343689	1	20311	tags=76%, list=37%, signal=122%
GO_PHOSPHOLIPID_TRANSFER_ACTIVITY	19	0.480405	1.23055	0.219844	0.343891	1	15183	tags=58%, list=28%, signal=80%
GO_POSITIVE_REGULATION_OF_CYSTEINE_TYPE_ENDOPEPTIDASE_ACTIVITY	146	0.381018	1.23055	0.178054	0.343706	1	11972	tags=36%, list=22%, signal=46%
GO_ENDODERMAL_CELL_FATE_COMMITMENT	15	0.484475	1.23024	0.191667	0.343993	1	15046	tags=47%, list=28%, signal=64%
GO_POSITIVE_REGULATION_OF_LIPID_STORAGE	25	0.440715	1.22993	0.203095	0.344325	1	16899	tags=72%, list=31%, signal=104%
GO_POSITIVE_REGULATION_OF_NEUROTRANSMITTER_TRANSPORT	27	0.427966	1.22992	0.172	0.344166	1	16319	tags=52%, list=30%, signal=74%
GO_HMG_BOX_DOMAIN_BINDING	16	0.527637	1.22989	0.2	0.344025	1	19265	tags=81%, list=35%, signal=125%
GO_PERICENTRIOLAR_MATERIAL	21	0.514613	1.22975	0.236473	0.344075	1	7368	tags=38%, list=13%, signal=44%
GO_ECTODERM_DEVELOPMENT	22	0.451054	1.2296	0.165323	0.344123	1	7005	tags=27%, list=13%, signal=31%
GO_GRANULOCYTE_MACROPHAGE_COLONY_STIMULATING_FACTOR_PRODUCTION	16	0.524695	1.22947	0.211663	0.34413	1	17404	tags=63%, list=32%, signal=92%
GO_REGULATION_OF_MICROTUBULE_POLYMERIZATION	49	0.409614	1.22931	0.203252	0.344229	1	9409	tags=33%, list=17%, signal=39%
GO_ACTIN_BINDING	425	0.360732	1.22895	0.179798	0.344622	1	12259	tags=33%, list=22%, signal=42%
GO_GUANYL_NUCLEOTIDE_BINDING	369	0.365174	1.22873	0.191667	0.34481	1	11443	tags=34%, list=21%, signal=43%
GO_REGULATION_OF_EPITHELIAL_CELL_DIFFERENTIATION	161	0.380312	1.22763	0.160752	0.346386	1	13230	tags=37%, list=24%, signal=49%
GO_REGULATION_OF_CELLULAR_COMPONENT_SIZE	366	0.361454	1.22761	0.181452	0.346234	1	16432	tags=42%, list=30%, signal=60%
GO_NEGATIVE_REGULATION_OF_DEPHOSPHORYLATION	104	0.385505	1.22727	0.182008	0.346556	1	6999	tags=23%, list=13%, signal=26%
GO_RESPONSE_TO_OXIDATIVE_STRESS	429	0.352955	1.22712	0.190377	0.346603	1	14986	tags=38%, list=27%, signal=53%
GO_EMBRYONIC_AXIS_SPECIFICATION	38	0.414531	1.22701	0.184959	0.346611	1	10098	tags=29%, list=18%, signal=35%
GO_REGULATION_OF_EXTRINSIC_APOPTOTIC_SIGNALING_PATHWAY	159	0.396248	1.22673	0.190083	0.346866	1	14943	tags=45%, list=27%, signal=61%
GO_NEGATIVE_REGULATION_OF_GLIOGENESIS	44	0.396733	1.22669	0.158763	0.34674	1	20095	tags=55%, list=37%, signal=86%
GO_GLIAL_CELL_DIFFERENTIATION	228	0.36077	1.22657	0.153209	0.346736	1	15735	tags=41%, list=29%, signal=57%
GO_REGULATION_OF_ALPHA_BETA_T_CELL_DIFFERENTIATION	63	0.435267	1.22631	0.234086	0.34697	1	17780	tags=56%, list=33%, signal=82%
GO_ACTIN_MONOMER_BINDING	25	0.452193	1.22631	0.189409	0.346787	1	11408	tags=44%, list=21%, signal=56%
GO_ENTRAINMENT_OF_CIRCADIAN_CLOCK	33	0.445122	1.22616	0.210843	0.346846	1	10480	tags=36%, list=19%, signal=45%
GO_STRIATED_MUSCLE_CELL_PROLIFERATION	79	0.382211	1.22606	0.16875	0.346832	1	15379	tags=39%, list=28%, signal=55%
GO_REGULATION_OF_BICELLULAR_TIGHT_JUNCTION_ASSEMBLY	23	0.468165	1.22597	0.224242	0.346803	1	12339	tags=39%, list=23%, signal=51%
GO_NEGATIVE_REGULATION_OF_MUSCLE_CELL_APOPTOTIC_PROCESS	45	0.388275	1.22587	0.163673	0.346786	1	15234	tags=40%, list=28%, signal=55%
GO_CEREBELLAR_PURKINJE_CELL_LAYER_MORPHOGENESIS	15	0.497695	1.2252	0.209581	0.347739	1	3337	tags=20%, list=6%, signal=21%
GO_RETINA_VASCULATURE_DEVELOPMENT_IN_CAMERA_TYPE_EYE	18	0.508984	1.22435	0.234592	0.348957	1	15756	tags=56%, list=29%, signal=78%
GO_REGULATION_OF_CELLULAR_PROTEIN_CATABOLIC_PROCESS	250	0.382669	1.22427	0.224696	0.348903	1	6236	tags=22%, list=11%, signal=24%
GO_PLATELET_MORPHOGENESIS	21	0.475393	1.22412	0.201961	0.348966	1	20311	tags=71%, list=37%, signal=114%
GO_CARDIAC_SEPTUM_DEVELOPMENT	110	0.3884	1.22388	0.180328	0.349185	1	15312	tags=40%, list=28%, signal=55%
GO_TRANSCRIPTIONALLY_ACTIVE_CHROMATIN	20	0.502374	1.22378	0.254658	0.349156	1	7564	tags=35%, list=14%, signal=41%
GO_CAMERA_TYPE_EYE_DEVELOPMENT	329	0.352578	1.22363	0.14876	0.349233	1	16051	tags=44%, list=29%, signal=62%
GO_MHC_CLASS_I_PROTEIN_BINDING	19	0.519557	1.22349	0.250513	0.349246	1	17729	tags=74%, list=32%, signal=109%
GO_DEVELOPMENTAL_GROWTH_INVOLVED_IN_MORPHOGENESIS	232	0.36236	1.22304	0.167715	0.349795	1	16349	tags=42%, list=30%, signal=59%
GO_PROTEIN_SERINE_THREONINE_KINASE_INHIBITOR_ACTIVITY	28	0.422842	1.22303	0.205703	0.349625	1	9899	tags=36%, list=18%, signal=44%
GO_T_HELPER_2_CELL_CYTOKINE_PRODUCTION	15	0.488595	1.22266	0.185547	0.350034	1	16723	tags=53%, list=31%, signal=77%
GO_CARDIAC_VENTRICLE_DEVELOPMENT	127	0.372288	1.22259	0.157258	0.349961	1	15540	tags=39%, list=28%, signal=55%
GO_SKELETAL_MUSCLE_CELL_PROLIFERATION	15	0.468246	1.22253	0.199609	0.34987	1	12107	tags=53%, list=22%, signal=68%
GO_NEGATIVE_REGULATION_OF_NECROTIC_CELL_DEATH	20	0.487362	1.22205	0.226141	0.350518	1	9834	tags=40%, list=18%, signal=49%
GO_RESPONSE_TO_ANGIOTENSIN	27	0.478427	1.2219	0.208163	0.350568	1	12586	tags=41%, list=23%, signal=53%
GO_REGULATION_OF_ACTIN_FILAMENT_LENGTH	177	0.392938	1.22178	0.221311	0.350579	1	12752	tags=36%, list=23%, signal=47%
GO_RESPONSE_TO_INTERLEUKIN_1	204	0.382279	1.22174	0.195171	0.350449	1	10467	tags=34%, list=19%, signal=42%
GO_REGULATION_OF_CELLULAR_KETONE_METABOLIC_PROCESS	186	0.36559	1.22158	0.171843	0.350506	1	9257	tags=31%, list=17%, signal=37%
GO_PROTEIN_TRIMERIZATION	17	0.477765	1.22082	0.208502	0.351533	1	13071	tags=47%, list=24%, signal=62%
GO_SYNAPTIC_MEMBRANE_ADHESION	28	0.446563	1.2208	0.2125	0.351377	1	10733	tags=39%, list=20%, signal=49%
GO_SULFATE_TRANSPORT	18	0.451713	1.22079	0.188377	0.351209	1	9818	tags=28%, list=18%, signal=34%
GO_SMOOTH_MUSCLE_CELL_APOPTOTIC_PROCESS	27	0.441775	1.22027	0.221782	0.351908	1	13795	tags=44%, list=25%, signal=59%
GO_NEGATIVE_REGULATION_OF_T_CELL_DIFFERENTIATION	44	0.426911	1.22026	0.213552	0.351743	1	18891	tags=57%, list=35%, signal=87%
GO_POSITIVE_REGULATION_OF_PROTEIN_MATURATION	25	0.44819	1.22012	0.183884	0.351762	1	8171	tags=36%, list=15%, signal=42%
GO_CARDIAC_RIGHT_VENTRICLE_MORPHOGENESIS	20	0.471606	1.22	0.209979	0.351749	1	15234	tags=60%, list=28%, signal=83%
GO_APICAL_JUNCTION_ASSEMBLY	81	0.407302	1.21982	0.191532	0.351845	1	12607	tags=36%, list=23%, signal=46%
GO_NEGATIVE_REGULATION_OF_EXTRINSIC_APOPTOTIC_SIGNALING_PATHWAY	105	0.407201	1.21958	0.211268	0.352087	1	16232	tags=50%, list=30%, signal=70%
GO_RESPONSE_TO_GONADOTROPIN	27	0.43815	1.21865	0.173116	0.353415	1	16263	tags=56%, list=30%, signal=79%
GO_REGULATION_OF_METANEPHROS_DEVELOPMENT	23	0.478783	1.2183	0.213251	0.353809	1	21612	tags=74%, list=40%, signal=122%
GO_REGULATION_OF_ACTIN_NUCLEATION	29	0.464689	1.21808	0.249004	0.353976	1	11110	tags=45%, list=20%, signal=56%
GO_PROTEIN_AUTOUBIQUITINATION	70	0.436034	1.21792	0.244259	0.35402	1	12005	tags=36%, list=22%, signal=46%
GO_REGULATION_OF_BEHAVIOR	70	0.364432	1.21788	0.137014	0.353914	1	12187	tags=31%, list=22%, signal=40%
GO_COPII_COATED_VESICLE_BUDDING	72	0.442516	1.21779	0.237219	0.353863	1	20330	tags=63%, list=37%, signal=99%
GO_CELL_DIFFERENTIATION_IN_SPINAL_CORD	57	0.42253	1.2177	0.200405	0.353843	1	15519	tags=46%, list=28%, signal=64%
GO_AORTA_MORPHOGENESIS	31	0.500856	1.21764	0.249489	0.353749	1	14220	tags=55%, list=26%, signal=74%
GO_THYMIC_T_CELL_SELECTION	22	0.49201	1.21744	0.252632	0.3539	1	13192	tags=41%, list=24%, signal=54%
GO_MESONEPHROS_DEVELOPMENT	103	0.38628	1.21702	0.175299	0.354431	1	14382	tags=42%, list=26%, signal=57%
GO_REGULATION_OF_PEPTIDYL_LYSINE_ACETYLATION	61	0.415286	1.21654	0.20082	0.355047	1	14833	tags=46%, list=27%, signal=63%
GO_ACIDIC_AMINO_ACID_TRANSMEMBRANE_TRANSPORTER_ACTIVITY	16	0.481578	1.21645	0.228745	0.355033	1	10823	tags=38%, list=20%, signal=47%
GO_REGULATION_OF_EPIDERMIS_DEVELOPMENT	87	0.408294	1.21644	0.18259	0.354851	1	12975	tags=36%, list=24%, signal=47%
GO_POSITIVE_REGULATION_OF_PROTEOLYSIS	348	0.362403	1.21623	0.213693	0.355057	1	11650	tags=32%, list=21%, signal=41%
GO_REGULATION_OF_CYSTEINE_TYPE_ENDOPEPTIDASE_ACTIVITY	231	0.363209	1.21616	0.185031	0.354998	1	12254	tags=35%, list=22%, signal=45%
GO_REGULATION_OF_AMYLOID_PRECURSOR_PROTEIN_CATABOLIC_PROCESS	40	0.405536	1.21614	0.205029	0.354833	1	11141	tags=40%, list=20%, signal=50%
GO_HIPPOCAMPUS_DEVELOPMENT	80	0.394962	1.21571	0.184265	0.355444	1	13367	tags=39%, list=24%, signal=51%
GO_GDP_BINDING	72	0.419037	1.21559	0.254098	0.35546	1	8757	tags=32%, list=16%, signal=38%
GO_RIBONUCLEOSIDE_CATABOLIC_PROCESS	21	0.464815	1.21555	0.200418	0.355358	1	11267	tags=43%, list=21%, signal=54%
GO_CRANIAL_NERVE_MORPHOGENESIS	29	0.441373	1.21502	0.180085	0.355997	1	10871	tags=34%, list=20%, signal=43%
GO_ENDOCRINE_PANCREAS_DEVELOPMENT	45	0.41829	1.21501	0.195652	0.355837	1	13082	tags=40%, list=24%, signal=53%
GO_DYNACTIN_COMPLEX	16	0.464702	1.21464	0.211577	0.356189	1	16695	tags=56%, list=31%, signal=81%
GO_REGULATION_OF_NEUROBLAST_PROLIFERATION	31	0.415518	1.21414	0.194389	0.356752	1	8345	tags=32%, list=15%, signal=38%
GO_RESPONSE_TO_RETINOIC_ACID	107	0.378453	1.21287	0.178715	0.358579	1	14382	tags=39%, list=26%, signal=53%
GO_ACETYLCHOLINE_GATED_CATION_SELECTIVE_CHANNEL_ACTIVITY	16	0.488838	1.21285	0.175758	0.358426	1	11342	tags=44%, list=21%, signal=55%
GO_TUMOR_NECROSIS_FACTOR_RECEPTOR_SUPERFAMILY_BINDING	46	0.424264	1.21284	0.212245	0.358272	1	11528	tags=35%, list=21%, signal=44%
GO_L_ALPHA_AMINO_ACID_TRANSMEMBRANE_TRANSPORT	59	0.382112	1.21269	0.182004	0.358349	1	12830	tags=34%, list=23%, signal=44%
GO_VESICLE_DOCKING	65	0.401054	1.21266	0.238	0.358208	1	11398	tags=31%, list=21%, signal=39%
GO_CARDIAC_CELL_DEVELOPMENT	82	0.380573	1.21236	0.167969	0.358504	1	14166	tags=39%, list=26%, signal=53%
GO_NEURON_PROJECTION_CYTOPLASM	87	0.401073	1.21226	0.236364	0.358481	1	9805	tags=31%, list=18%, signal=38%
GO_REGULATION_OF_SYNCYTIUM_FORMATION_BY_PLASMA_MEMBRANE_FUSION	28	0.443927	1.21221	0.234914	0.358388	1	17203	tags=46%, list=31%, signal=68%
GO_VENTRICULAR_CARDIAC_MUSCLE_CELL_DIFFERENTIATION	17	0.473367	1.2121	0.21499	0.358399	1	8338	tags=29%, list=15%, signal=35%
GO_NEGATIVE_REGULATION_OF_ORGANELLE_ASSEMBLY	37	0.415147	1.21208	0.20078	0.358252	1	7992	tags=32%, list=15%, signal=38%
GO_PEPTIDASE_ACTIVATOR_ACTIVITY	37	0.415584	1.21203	0.186613	0.358148	1	10672	tags=41%, list=20%, signal=50%
GO_PROTEIN_HOMOOLIGOMERIZATION	177	0.345398	1.21164	0.158859	0.358631	1	14243	tags=35%, list=26%, signal=47%
GO_HEART_GROWTH	107	0.364841	1.2116	0.175732	0.358514	1	8656	tags=24%, list=16%, signal=29%
GO_REGULATION_OF_B_CELL_MEDIATED_IMMUNITY	49	0.422245	1.21159	0.231915	0.358353	1	8688	tags=29%, list=16%, signal=34%
GO_EMBRYONIC_EYE_MORPHOGENESIS	37	0.433232	1.21048	0.207392	0.359963	1	13281	tags=49%, list=24%, signal=64%
GO_REGULATION_OF_MESONEPHROS_DEVELOPMENT	25	0.438381	1.21037	0.192698	0.359961	1	13808	tags=44%, list=25%, signal=59%
GO_FMN_BINDING	16	0.463353	1.21023	0.214689	0.360006	1	5898	tags=25%, list=11%, signal=28%
GO_SENSORY_SYSTEM_DEVELOPMENT	390	0.344219	1.21006	0.160569	0.360111	1	15145	tags=41%, list=28%, signal=56%
GO_DEACETYLASE_ACTIVITY	41	0.411022	1.20904	0.232	0.361674	1	6294	tags=24%, list=12%, signal=28%
GO_SEGMENT_SPECIFICATION	16	0.508215	1.20891	0.214894	0.361693	1	20909	tags=75%, list=38%, signal=121%
GO_CRANIAL_NERVE_DEVELOPMENT	51	0.400729	1.20866	0.173824	0.361904	1	12584	tags=37%, list=23%, signal=48%
GO_GUANOSINE_CONTAINING_COMPOUND_METABOLIC_PROCESS	38	0.393774	1.20838	0.216942	0.362205	1	8392	tags=32%, list=15%, signal=37%
GO_VASCULOGENESIS	81	0.402174	1.20835	0.211462	0.362064	1	15298	tags=42%, list=28%, signal=58%
GO_ZYMOGEN_GRANULE	15	0.495741	1.20829	0.238384	0.361982	1	15332	tags=53%, list=28%, signal=74%
GO_GLYCOPROTEIN_BIOSYNTHETIC_PROCESS	328	0.356626	1.20701	0.212724	0.363942	1	15301	tags=41%, list=28%, signal=56%
GO_ENDOPLASMIC_RETICULUM_ORGANIZATION	63	0.427979	1.207	0.259958	0.363785	1	11641	tags=41%, list=21%, signal=52%
GO_ANCHORED_COMPONENT_OF_PLASMA_MEMBRANE	59	0.378328	1.20691	0.17284	0.363758	1	12434	tags=36%, list=23%, signal=46%
GO_DYNEIN_LIGHT_INTERMEDIATE_CHAIN_BINDING	27	0.405872	1.2068	0.189691	0.36375	1	12338	tags=37%, list=23%, signal=48%
GO_REGULATION_OF_ACTIVIN_RECEPTOR_SIGNALING_PATHWAY	24	0.406162	1.20663	0.170498	0.363852	1	7750	tags=33%, list=14%, signal=39%
GO_POSITIVE_REGULATION_OF_PHOSPHOPROTEIN_PHOSPHATASE_ACTIVITY	20	0.478568	1.20654	0.240426	0.363812	1	17049	tags=65%, list=31%, signal=94%
GO_NEGATIVE_REGULATION_OF_STRESS_ACTIVATED_PROTEIN_KINASE_SIGNALING_CASCADE	46	0.41601	1.20629	0.223819	0.364069	1	4039	tags=17%, list=7%, signal=19%
GO_DIOL_METABOLIC_PROCESS	25	0.465641	1.2059	0.228145	0.364525	1	6312	tags=28%, list=12%, signal=32%
GO_REGULATION_OF_PROTEIN_EXIT_FROM_ENDOPLASMIC_RETICULUM	27	0.450782	1.20577	0.221328	0.364555	1	18196	tags=63%, list=33%, signal=94%
GO_EXOCRINE_SYSTEM_DEVELOPMENT	51	0.382123	1.20566	0.189409	0.364557	1	14220	tags=41%, list=26%, signal=56%
GO_NEURAL_NUCLEUS_DEVELOPMENT	59	0.382286	1.2056	0.179283	0.364471	1	7995	tags=25%, list=15%, signal=30%
GO_VESICLE_BUDDING_FROM_MEMBRANE	108	0.42129	1.20548	0.256356	0.364501	1	12227	tags=40%, list=22%, signal=51%
GO_MICROVILLUS_MEMBRANE	26	0.413669	1.20543	0.171371	0.364388	1	16998	tags=42%, list=31%, signal=61%
GO_DENDRITE_CYTOPLASM	34	0.431194	1.20515	0.23029	0.36468	1	9133	tags=32%, list=17%, signal=39%
GO_REGULATION_OF_EPIDERMAL_CELL_DIFFERENTIATION	62	0.418242	1.20508	0.202559	0.364619	1	11131	tags=34%, list=20%, signal=42%
GO_ACTIVATING_TRANSCRIPTION_FACTOR_BINDING	79	0.385732	1.20501	0.224532	0.364547	1	15838	tags=48%, list=29%, signal=68%
GO_OSSIFICATION	389	0.357414	1.20501	0.183505	0.364364	1	13071	tags=35%, list=24%, signal=46%
GO_CYCLIC_NUCLEOTIDE_PHOSPHODIESTERASE_ACTIVITY	25	0.426508	1.20458	0.219665	0.364886	1	19532	tags=60%, list=36%, signal=93%
GO_AMYLOID_PRECURSOR_PROTEIN_METABOLIC_PROCESS	69	0.374818	1.20412	0.215726	0.365528	1	11141	tags=36%, list=20%, signal=45%
GO_REGULATION_OF_PROTEIN_POLYUBIQUITINATION	24	0.455806	1.20395	0.24948	0.36564	1	17135	tags=63%, list=31%, signal=91%
GO_EXOCYTIC_PROCESS	82	0.383342	1.2038	0.214433	0.365705	1	11398	tags=27%, list=21%, signal=34%
GO_REGULATION_OF_DENDRITIC_SPINE_DEVELOPMENT	77	0.384658	1.20361	0.220472	0.365851	1	12986	tags=34%, list=24%, signal=44%
GO_VESICLE_TARGETING	92	0.444601	1.2034	0.259875	0.366039	1	11463	tags=38%, list=21%, signal=48%
GO_RETINA_DEVELOPMENT_IN_CAMERA_TYPE_EYE	147	0.346763	1.20313	0.159274	0.366269	1	15088	tags=39%, list=28%, signal=53%
GO_REGULATION_OF_T_HELPER_17_TYPE_IMMUNE_RESPONSE	21	0.478475	1.20288	0.264583	0.366535	1	17224	tags=52%, list=32%, signal=76%
GO_MUSCLE_CELL_APOPTOTIC_PROCESS	81	0.370238	1.20284	0.191235	0.366409	1	15234	tags=41%, list=28%, signal=56%
GO_PURINE_CONTAINING_COMPOUND_BIOSYNTHETIC_PROCESS	175	0.360862	1.20274	0.193483	0.366374	1	11189	tags=33%, list=20%, signal=42%
GO_REGULATION_OF_EPITHELIAL_CELL_DIFFERENTIATION_INVOLVED_IN_KIDNEY_DEVELOPMENT	19	0.491006	1.20259	0.230928	0.366472	1	14986	tags=58%, list=27%, signal=80%
GO_RECEPTOR_CATABOLIC_PROCESS	34	0.45426	1.20254	0.252119	0.366365	1	14590	tags=41%, list=27%, signal=56%
GO_PERK_MEDIATED_UNFOLDED_PROTEIN_RESPONSE	21	0.482804	1.20238	0.241237	0.366465	1	9524	tags=43%, list=17%, signal=52%
GO_NEGATIVE_REGULATION_OF_CELLULAR_RESPONSE_TO_GROWTH_FACTOR_STIMULUS	171	0.36388	1.20214	0.196755	0.366641	1	13297	tags=36%, list=24%, signal=48%
GO_MITOCHONDRIAL_CALCIUM_ION_HOMEOSTASIS	24	0.437911	1.20189	0.231827	0.366883	1	8855	tags=29%, list=16%, signal=35%
GO_INTRACILIARY_TRANSPORT_INVOLVED_IN_CILIUM_ASSEMBLY	40	0.442815	1.20168	0.262327	0.367041	1	9545	tags=28%, list=17%, signal=33%
GO_MODULATION_BY_HOST_OF_SYMBIONT_PROCESS	61	0.406264	1.2015	0.220807	0.367155	1	11751	tags=38%, list=22%, signal=48%
GO_EXCITATORY_SYNAPSE_ASSEMBLY	26	0.425777	1.20148	0.191532	0.367003	1	18770	tags=50%, list=34%, signal=76%
[truncated: 2,369 more rows]
