# Supplementary material for: CENPF/CDK1 signaling pathway enhances the progression of adrenocortical carcinoma by regulating the G2/M-phase cell cycle
Source: J Transl Med. 2022 Feb 5;20:78. doi: 10.1186/s12967-022-03277-y (PMC8818156; doi:10.1186/s12967-022-03277-y)
Supplement: Supplementary file 8 — Additional file 8: Table S8. GSEA enrichment analyses of Hallmark description. [file 12967_2022_3277_MOESM8_ESM.xlsx]

## Sheet: Supplementary Table 3 GSEA enri
Additional file 8: Table S8 . GSEA enrichment analyses of Hallmark description
NAME	SIZE	ES	NES	NOM p-val	FDR q-val	FWER p-val	RANK AT MAX	LEADING EDGE
HALLMARK_E2F_TARGETS	195	0.853688	2.037	0	0.000953072	0.001	4039	tags=73%, list=7%, signal=79%
HALLMARK_G2M_CHECKPOINT	190	0.823617	2.00994	0	0.000476536	0.001	4193	tags=65%, list=8%, signal=70%
HALLMARK_DNA_REPAIR	148	0.657634	1.88909	0	0.001269	0.003	8681	tags=52%, list=16%, signal=62%
HALLMARK_MYC_TARGETS_V2	58	0.739262	1.88074	0	0.000951748	0.003	11036	tags=79%, list=20%, signal=99%
HALLMARK_MYC_TARGETS_V1	194	0.747968	1.87561	0	0.0009482	0.004	4449	tags=59%, list=8%, signal=64%
HALLMARK_MITOTIC_SPINDLE	198	0.646918	1.83084	0.00200803	0.00285254	0.013	8338	tags=45%, list=15%, signal=53%
HALLMARK_SPERMATOGENESIS	133	0.516067	1.80114	0	0.00622139	0.023	8979	tags=32%, list=16%, signal=39%
HALLMARK_MTORC1_SIGNALING	195	0.614102	1.74773	0.00627615	0.0137662	0.054	10752	tags=52%, list=20%, signal=65%
HALLMARK_UNFOLDED_PROTEIN_RESPONSE	107	0.582067	1.68333	0.00821355	0.0311498	0.113	8585	tags=46%, list=16%, signal=54%
HALLMARK_PI3K_AKT_MTOR_SIGNALING	104	0.498927	1.52231	0.0433925	0.132696	0.279	11388	tags=43%, list=21%, signal=55%
HALLMARK_GLYCOLYSIS	198	0.46411	1.50578	0.043659	0.135488	0.301	14281	tags=45%, list=26%, signal=61%
HALLMARK_CHOLESTEROL_HOMEOSTASIS	73	0.533109	1.49926	0.0546875	0.12976	0.306	15418	tags=58%, list=28%, signal=80%
HALLMARK_UV_RESPONSE_UP	154	0.441847	1.4912	0.0399202	0.127555	0.317	15873	tags=52%, list=29%, signal=73%
HALLMARK_ANDROGEN_RESPONSE	96	0.449419	1.40712	0.0742972	0.20386	0.429	10752	tags=38%, list=20%, signal=47%
HALLMARK_PANCREAS_BETA_CELLS	40	0.444131	1.29188	0.100806	0.347915	0.582	13082	tags=52%, list=24%, signal=69%
HALLMARK_EPITHELIAL_MESENCHYMAL_TRANSITION	197	0.479457	1.25503	0.244681	0.381325	0.624	13071	tags=47%, list=24%, signal=62%
HALLMARK_APICAL_SURFACE	43	0.404578	1.24331	0.153061	0.382215	0.64	10842	tags=35%, list=20%, signal=43%
HALLMARK_APICAL_JUNCTION	194	0.37347	1.24047	0.15415	0.366359	0.645	17120	tags=47%, list=31%, signal=69%
HALLMARK_P53_PATHWAY	193	0.381857	1.22366	0.21308	0.375021	0.664	15283	tags=44%, list=28%, signal=61%
HALLMARK_INTERFERON_ALPHA_RESPONSE	95	0.470545	1.15618	0.323529	0.464217	0.726	15117	tags=56%, list=28%, signal=77%
HALLMARK_PEROXISOME	104	0.364308	1.14953	0.292829	0.452214	0.731	8511	tags=26%, list=16%, signal=31%
HALLMARK_HEDGEHOG_SIGNALING	35	0.378598	1.11038	0.283702	0.500692	0.776	10480	tags=34%, list=19%, signal=42%
HALLMARK_APOPTOSIS	159	0.370509	1.10285	0.34898	0.49142	0.782	12938	tags=36%, list=24%, signal=47%
HALLMARK_WNT_BETA_CATENIN_SIGNALING	42	0.384778	1.09483	0.323944	0.48656	0.791	14986	tags=38%, list=27%, signal=52%
HALLMARK_COMPLEMENT	200	0.368459	1.08827	0.365702	0.477628	0.792	10672	tags=31%, list=20%, signal=38%
HALLMARK_ANGIOGENESIS	36	0.398902	1.0851	0.347222	0.464636	0.794	12176	tags=44%, list=22%, signal=57%
HALLMARK_REACTIVE_OXYGEN_SPECIES_PATHWAY	47	0.360243	1.07924	0.351085	0.457814	0.799	8824	tags=26%, list=16%, signal=30%
HALLMARK_TNFA_SIGNALING_VIA_NFKB	198	0.407658	1.07056	0.390852	0.454518	0.806	14004	tags=46%, list=26%, signal=62%
HALLMARK_IL2_STAT5_SIGNALING	195	0.352895	1.05283	0.411405	0.467293	0.823	10822	tags=32%, list=20%, signal=40%
HALLMARK_INTERFERON_GAMMA_RESPONSE	198	0.416613	1.05187	0.436975	0.452852	0.823	15117	tags=46%, list=28%, signal=64%
HALLMARK_TGF_BETA_SIGNALING	54	0.37022	1.0269	0.418838	0.476976	0.846	15556	tags=37%, list=28%, signal=52%
HALLMARK_ESTROGEN_RESPONSE_LATE	197	0.290989	1.02555	0.384774	0.46448	0.847	15933	tags=38%, list=29%, signal=53%
HALLMARK_NOTCH_SIGNALING	32	0.361218	1.02439	0.433884	0.451785	0.847	15757	tags=53%, list=29%, signal=75%
HALLMARK_IL6_JAK_STAT3_SIGNALING	87	0.396707	0.98744	0.494802	0.495101	0.876	15756	tags=43%, list=29%, signal=60%
HALLMARK_INFLAMMATORY_RESPONSE	198	0.372359	0.970616	0.493827	0.510108	0.887	15926	tags=44%, list=29%, signal=62%
HALLMARK_PROTEIN_SECRETION	95	0.341029	0.943269	0.532673	0.540374	0.897	8906	tags=26%, list=16%, signal=31%
HALLMARK_HYPOXIA	191	0.300695	0.940885	0.5074	0.529333	0.897	10432	tags=29%, list=19%, signal=36%
HALLMARK_MYOGENESIS	198	0.272389	0.915612	0.604	0.55705	0.908	12603	tags=30%, list=23%, signal=39%
HALLMARK_ALLOGRAFT_REJECTION	195	0.350998	0.893998	0.559596	0.580173	0.918	14152	tags=33%, list=26%, signal=45%
HALLMARK_ADIPOGENESIS	192	0.271924	0.864359	0.594378	0.615521	0.927	13513	tags=33%, list=25%, signal=44%
HALLMARK_XENOBIOTIC_METABOLISM	197	0.261588	0.859758	0.6875	0.608664	0.93	13723	tags=31%, list=25%, signal=42%
HALLMARK_FATTY_ACID_METABOLISM	156	0.276122	0.859532	0.614458	0.594578	0.93	11553	tags=29%, list=21%, signal=37%
HALLMARK_OXIDATIVE_PHOSPHORYLATION	184	0.279747	0.78564	0.673228	0.716197	0.958	13043	tags=31%, list=24%, signal=41%
HALLMARK_ESTROGEN_RESPONSE_EARLY	195	0.214146	0.741319	0.908907	0.782983	0.969	16216	tags=35%, list=30%, signal=49%
HALLMARK_COAGULATION	138	0.246967	0.7337	0.867735	0.779874	0.971	15942	tags=33%, list=29%, signal=46%
HALLMARK_UV_RESPONSE_DN	138	0.224761	0.677618	0.864811	0.843814	0.976	16016	tags=34%, list=29%, signal=48%
